# Supplementary material for: Aqua­(2,2′-bipyridine-κ2 N,N′){(E)-[(5-chloro-2-oxidobenzyl­idene)amino-κ2 N,O]methane­sulfonato-κO}zinc
Source: Acta Crystallogr Sect E Struct Rep Online. 2012 Mar 31;68(Pt 4):m517. doi: 10.1107/S1600536812013050 (PMC3343899; doi:10.1107/S1600536812013050)
Supplement: Supplementary file 1 [file e-68-0m517-sup1.cif]

##############################################################################
#                                                                            #
# This CIF contains the data in a paper accepted for publication in          #
# Acta Crystallographica Section E. It conforms to the requirements of       #
# Notes for Authors for Acta Crystallographica Section E, and has been       #
# peer reviewed under the auspices of the IUCr Commission on Journals.       #
#                                                                            #
# Full details of the Crystallographic Information File format               #
# are given in the paper "The Crystallographic Information File (CIF):       #
# a New Standard Archive File for Crystallography" by S. R. Hall, F. H.      #
# Allen and I. D. Brown [Acta Cryst. (1991), A47, 655-685].                  #
#                                                                            #
# The current version of the core CIF dictionary is obtainable from          #
# ftp://ftp.iucr.org/pub/cif_core.dic.                                       #
#                                                                            #
# Software is freely available for graphical display of the structure(s)     #
# in this CIF. For information consult the CIF software page                 #
# http://www.iucr.org/resources/cif/software.                                #
#                                                                            #
# This file may be used for bona fide research purposes within the           #
# scientific community so long as proper attribution is given to the journal # 
# article from which it was obtained.                                        #
#                                                                            #
##############################################################################
data_global
_audit_creation_method     'form.cif (version 2.0)'
_journal_data_validation_number     ?
_journal_date_recd_electronic     2012-03-10
_journal_date_accepted     2012-03-25
_journal_name_full     'Acta Crystallographica, Section E'
_journal_year     2012
_journal_volume     68
_journal_issue      4
_journal_page_first     m517
_journal_page_last     m517
_journal_paper_category     QM
_journal_paper_doi     10.1107/S1600536812013050
_journal_coeditor_code     HY2525
_publ_contact_author_name     'Mrs. Yi-Fang Deng'
_publ_contact_author_address
;
      Department of Chemistry and Materials Science
      Hengyang, Hunan 421008
      People's Republic of China
;
_publ_contact_author_email     'yifang7124@163.com'
_publ_contact_author_fax     '86 734 8484911'
_publ_contact_author_phone     '86 734 8484932'
_publ_section_title
;\
Aqua(2,2'-bipyridine-\k^2^<i>N</i>,<i>N</i>'){(<i>E</i>)-[(5-chloro-2-\
oxidobenzylidene)amino-\k^2^<i>N</i>,<i>O</i>]methanesulfonato-\k<i>O</i>}\
zinc
;
loop_
    _publ_author_name
    _publ_author_footnote
    _publ_author_address
    'Yi-Fang Deng' ?
;
      Hengyang Normal University
      Department of Chemistry and Materials Science
      Hengyang, Hunan 421008
      People's Republic of China
;
    'Xue Nie' ?
;
      Hengyang Normal University
      Department of Chemistry and Materials Science
      Hengyang, Hunan 421008
      People's Republic of China
;
    'Chun-Hua Zhang' ?
;
      Hengyang Normal University
      Department of Chemistry and Materials Science
      Hengyang, Hunan 421008
      People's Republic of China
;
data_I
_audit_creation_method     SHELXL-97
_chemical_name_systematic
;
Aqua(2,2'-bipyridine-\k^2^<i>N</i>,<i>N</i>'){(<i>E</i>)-[(5-chloro-2-
oxidobenzylidene)amino-\k^2^<i>N</i>,<i>O</i>]methanesulfonato-\k<i>O</i>}zinc
;
_chemical_name_common     ?
_chemical_formula_moiety     'C18 H16 Cl N3 O5 S Zn'
_chemical_formula_sum     'C18 H16 Cl N3 O5 S Zn'
_chemical_formula_iupac     '[Zn (C8 H6 Cl N O4 S) (C10 H8 N2) (H2 O)]'
_chemical_formula_weight     487.22
_chemical_melting_point     ?
_symmetry_cell_setting     triclinic
_symmetry_space_group_name_H-M     'P -1'
_symmetry_space_group_name_Hall     '-P 1'
loop_
    _symmetry_equiv_pos_as_xyz
    'x, y, z'
    '-x, -y, -z'
_cell_length_a     7.7332(6)
_cell_length_b     10.8948(8)
_cell_length_c     11.9112(9)
_cell_angle_alpha     103.6250(10)
_cell_angle_beta     90.664(2)
_cell_angle_gamma     98.9930(10)
_cell_volume     962.08(13)
_cell_formula_units_Z     2
_cell_measurement_reflns_used     4928
_cell_measurement_theta_min     2.29
_cell_measurement_theta_max     27.51
_cell_measurement_temperature     296(2)
_exptl_crystal_description     block
_exptl_crystal_colour     yellow
_exptl_crystal_size_max     0.18
_exptl_crystal_size_mid     0.14
_exptl_crystal_size_min     0.10
_exptl_crystal_density_diffrn     1.682
_exptl_crystal_density_meas     ?
_exptl_crystal_density_method     'not measured'
_exptl_crystal_F_000     496
_exptl_absorpt_coefficient_mu     1.561
_exptl_absorpt_correction_type     multi-scan
_exptl_absorpt_process_details     '(SADABS; Sheldrick, 1996)'
_exptl_absorpt_correction_T_min     0.7664
_exptl_absorpt_correction_T_max     0.8595
_exptl_special_details
;
;
_diffrn_ambient_temperature     296(2)
_diffrn_radiation_type     MoK\a
_diffrn_radiation_wavelength     0.71073
_diffrn_radiation_source     'fine-focus sealed tube'
_diffrn_radiation_monochromator     graphite
_diffrn_measurement_device_type     'Bruker APEX CCD'
_diffrn_measurement_method     '\f and \w scans'
_diffrn_detector_area_resol_mean     ?
_diffrn_reflns_number     7155
_diffrn_reflns_av_R_equivalents     0.0258
_diffrn_reflns_av_sigmaI/netI     0.0338
_diffrn_reflns_theta_min     1.76
_diffrn_reflns_theta_max     25.99
_diffrn_reflns_theta_full     25.99
_diffrn_measured_fraction_theta_max     0.981
_diffrn_measured_fraction_theta_full     0.981
_diffrn_reflns_limit_h_min     -5
_diffrn_reflns_limit_h_max     9
_diffrn_reflns_limit_k_min     -13
_diffrn_reflns_limit_k_max     13
_diffrn_reflns_limit_l_min     -14
_diffrn_reflns_limit_l_max     14
_diffrn_standards_number     ?
_diffrn_standards_interval_count     ?
_diffrn_standards_interval_time     ?
_diffrn_standards_decay_%     ?
_refine_special_details
;
Refinement of <i>F</i>^2^ against ALL reflections. The weighted <i>R</i>-factor
<i>wR</i> and goodness of fit <i>S</i> are based on <i>F</i>^2^, conventional
<i>R</i>-factors <i>R</i> are based on <i>F</i>, with <i>F</i> set to zero for
negative <i>F</i>^2^. The threshold expression of <i>F</i>^2^ >
\s(<i>F</i>^2^) is used only for calculating <i>R</i>-factors(gt) <i>etc</i>.
and is not relevant to the choice of reflections for refinement.
<i>R</i>-factors based on <i>F</i>^2^ are statistically about twice as large
as those based on <i>F</i>, and <i>R</i>- factors based on ALL data will be
even larger.
;
_reflns_number_total     3719
_reflns_number_gt     3345
_reflns_threshold_expression     I>2\s(I)
_refine_ls_structure_factor_coef     Fsqd
_refine_ls_matrix_type     full
_refine_ls_R_factor_all     0.0315
_refine_ls_R_factor_gt     0.0283
_refine_ls_wR_factor_gt     0.0753
_refine_ls_wR_factor_ref     0.0767
_refine_ls_goodness_of_fit_ref     1.051
_refine_ls_restrained_S_all     1.051
_refine_ls_number_reflns     3719
_refine_ls_number_parameters     267
_refine_ls_number_restraints     0
_refine_ls_hydrogen_treatment     mixed
_refine_ls_weighting_scheme     calc
_refine_ls_weighting_details
         'calc w=1/[\s^2^(Fo^2^)+(0.0390P)^2^+0.2378P] where P=(Fo^2^+2Fc^2^)/3'
_atom_sites_solution_hydrogens     geom
_atom_sites_solution_primary     direct
_atom_sites_solution_secondary     difmap
_refine_ls_shift/su_max     0.001
_refine_ls_shift/su_mean     0.000
_refine_diff_density_max     0.271
_refine_diff_density_min     -0.519
_refine_ls_extinction_method     none
_refine_ls_extinction_coef     ?
loop_
    _atom_type_symbol
    _atom_type_description
    _atom_type_scat_dispersion_real
    _atom_type_scat_dispersion_imag
    _atom_type_scat_source
    'C' 'C' 0.0033 0.0016
                         'International Tables Vol C Tables 4.2.6.8 and 6.1.1.4'
    'H' 'H' 0.0000 0.0000
                         'International Tables Vol C Tables 4.2.6.8 and 6.1.1.4'
    'N' 'N' 0.0061 0.0033
                         'International Tables Vol C Tables 4.2.6.8 and 6.1.1.4'
    'O' 'O' 0.0106 0.0060
                         'International Tables Vol C Tables 4.2.6.8 and 6.1.1.4'
    'S' 'S' 0.1246 0.1234
                         'International Tables Vol C Tables 4.2.6.8 and 6.1.1.4'
    'Cl' 'Cl' 0.1484 0.1585
                         'International Tables Vol C Tables 4.2.6.8 and 6.1.1.4'
    'Zn' 'Zn' 0.2839 1.4301
                         'International Tables Vol C Tables 4.2.6.8 and 6.1.1.4'
_computing_data_collection     'SMART (Bruker, 2007)'
_computing_cell_refinement     'SAINT (Bruker, 2007)'
_computing_data_reduction     'SAINT (Bruker, 2007)'
_computing_structure_solution     'SHELXTL (Sheldrick, 2008)'
_computing_structure_refinement     'SHELXTL (Sheldrick, 2008)'
_computing_molecular_graphics     'SHELXTL (Sheldrick, 2008)'
_computing_publication_material     'SHELXTL (Sheldrick, 2008)'
loop_
    _atom_site_type_symbol
    _atom_site_label
    _atom_site_fract_x
    _atom_site_fract_y
    _atom_site_fract_z
    _atom_site_U_iso_or_equiv
    _atom_site_adp_type
    _atom_site_calc_flag
    _atom_site_refinement_flags
    _atom_site_occupancy
    _atom_site_symmetry_multiplicity
    _atom_site_disorder_assembly
    _atom_site_disorder_group
    Zn Zn1 0.62092(3) 0.62060(2) 0.841029(19) 0.03292(9) Uani d . 1 1 . .
    C C1 0.8756(3) 0.68019(19) 1.04504(17) 0.0312(4) Uani d . 1 1 . .
    C C2 0.9837(3) 0.6387(2) 1.11991(18) 0.0382(5) Uani d . 1 1 . .
    H H2 0.9938 0.5524 1.1046 0.046 Uiso calc R 1 1 . .
    C C3 1.0741(3) 0.7212(2) 1.21429(18) 0.0382(5) Uani d . 1 1 . .
    H H3 1.1456 0.6911 1.2614 0.046 Uiso calc R 1 1 . .
    C C4 1.0588(3) 0.8500(2) 1.23969(18) 0.0367(5) Uani d . 1 1 . .
    C C5 0.9626(3) 0.8967(2) 1.16761(18) 0.0343(4) Uani d . 1 1 . .
    H H5 0.9573 0.9838 1.1839 0.041 Uiso calc R 1 1 . .
    C C6 0.8707(2) 0.81353(18) 1.06824(17) 0.0298(4) Uani d . 1 1 . .
    C C7 0.7749(3) 0.87525(18) 0.99868(17) 0.0305(4) Uani d . 1 1 . .
    H H7 0.7835 0.9637 1.0229 0.037 Uiso calc R 1 1 . .
    C C8 0.5976(3) 0.90082(19) 0.84771(18) 0.0358(5) Uani d . 1 1 . .
    H H8A 0.6656 0.9161 0.7830 0.043 Uiso calc R 1 1 . .
    H H8B 0.5928 0.9827 0.9007 0.043 Uiso calc R 1 1 . .
    C C9 0.8962(3) 0.7207(2) 0.6752(2) 0.0458(6) Uani d . 1 1 . .
    H H9 0.9395 0.7860 0.7392 0.055 Uiso calc R 1 1 . .
    C C10 0.9547(3) 0.7293(2) 0.5682(2) 0.0515(6) Uani d . 1 1 . .
    H H10 1.0374 0.7980 0.5600 0.062 Uiso calc R 1 1 . .
    C C11 0.8876(3) 0.6336(3) 0.4738(2) 0.0500(6) Uani d . 1 1 . .
    H H11 0.9206 0.6389 0.4001 0.060 Uiso calc R 1 1 . .
    C C12 0.7714(3) 0.5298(2) 0.48847(19) 0.0407(5) Uani d . 1 1 . .
    H H12 0.7273 0.4634 0.4254 0.049 Uiso calc R 1 1 . .
    C C13 0.7217(2) 0.52624(19) 0.59897(17) 0.0298(4) Uani d . 1 1 . .
    C C14 0.6071(2) 0.41548(18) 0.62564(17) 0.0299(4) Uani d . 1 1 . .
    C C15 0.5698(3) 0.2974(2) 0.54736(19) 0.0393(5) Uani d . 1 1 . .
    H H15 0.6097 0.2864 0.4729 0.047 Uiso calc R 1 1 . .
    C C16 0.4727(3) 0.1964(2) 0.5817(2) 0.0467(6) Uani d . 1 1 . .
    H H16 0.4458 0.1166 0.5302 0.056 Uiso calc R 1 1 . .
    C C17 0.4161(3) 0.2143(2) 0.6919(2) 0.0495(6) Uani d . 1 1 . .
    H H17 0.3520 0.1469 0.7167 0.059 Uiso calc R 1 1 . .
    C C18 0.4562(3) 0.3343(2) 0.7653(2) 0.0419(5) Uani d . 1 1 . .
    H H18 0.4170 0.3465 0.8400 0.050 Uiso calc R 1 1 . .
    Cl Cl1 1.15819(9) 0.95211(6) 1.36830(5) 0.05451(17) Uani d . 1 1 . .
    H H1WA 0.340(4) 0.550(3) 0.984(2) 0.050(8) Uiso d . 1 1 . .
    N N1 0.7798(2) 0.62241(16) 0.69110(15) 0.0341(4) Uani d . 1 1 . .
    N N2 0.5490(2) 0.43414(15) 0.73402(14) 0.0315(4) Uani d . 1 1 . .
    N N3 0.6788(2) 0.81919(15) 0.90636(14) 0.0315(4) Uani d . 1 1 . .
    O O1 0.4109(2) 0.69189(14) 0.73855(13) 0.0399(4) Uani d . 1 1 . .
    O O2 0.3186(2) 0.89098(16) 0.72147(16) 0.0539(4) Uani d . 1 1 . .
    O O3 0.2802(2) 0.81929(16) 0.89951(15) 0.0504(4) Uani d . 1 1 . .
    O O4 0.7824(2) 0.59406(13) 0.96069(12) 0.0381(3) Uani d . 1 1 . .
    O O1W 0.3995(2) 0.60387(17) 0.95374(16) 0.0495(4) Uani d . 1 1 . .
    H H1WB 0.3365 0.6563 0.9481 0.074 Uiso calc R 1 1 . .
    S S1 0.38106(7) 0.82061(5) 0.79767(5) 0.03552(13) Uani d . 1 1 . .
loop_
    _atom_site_aniso_label
    _atom_site_aniso_U_11
    _atom_site_aniso_U_22
    _atom_site_aniso_U_33
    _atom_site_aniso_U_12
    _atom_site_aniso_U_13
    _atom_site_aniso_U_23
    Zn1 0.04229(15) 0.02405(14) 0.02831(14) 0.00326(10) -0.00157(10)
                                                                    -0.00023(10)
    C1 0.0363(10) 0.0297(10) 0.0269(10) 0.0079(8) 0.0033(8) 0.0039(8)
    C2 0.0467(12) 0.0351(11) 0.0361(11) 0.0177(9) 0.0029(9) 0.0078(9)
    C3 0.0365(11) 0.0483(13) 0.0330(11) 0.0121(9) -0.0015(9) 0.0127(10)
    C4 0.0355(11) 0.0407(12) 0.0302(11) -0.0001(9) -0.0058(8) 0.0060(9)
    C5 0.0378(11) 0.0279(10) 0.0346(11) 0.0012(8) -0.0033(8) 0.0052(8)
    C6 0.0316(10) 0.0268(10) 0.0293(10) 0.0033(8) -0.0009(8) 0.0044(8)
    C7 0.0344(10) 0.0221(9) 0.0320(10) 0.0023(8) -0.0019(8) 0.0022(8)
    C8 0.0432(11) 0.0285(10) 0.0351(11) 0.0029(9) -0.0066(9) 0.0089(9)
    C9 0.0433(12) 0.0347(12) 0.0544(15) -0.0009(10) 0.0061(11) 0.0053(10)
    C10 0.0452(13) 0.0442(14) 0.0691(17) 0.0052(11) 0.0157(12) 0.0223(13)
    C11 0.0506(14) 0.0620(16) 0.0459(14) 0.0147(12) 0.0137(11) 0.0255(12)
    C12 0.0427(12) 0.0491(13) 0.0316(11) 0.0126(10) -0.0002(9) 0.0091(10)
    C13 0.0291(9) 0.0311(10) 0.0297(10) 0.0089(8) -0.0020(8) 0.0057(8)
    C14 0.0279(9) 0.0298(10) 0.0298(10) 0.0058(8) -0.0046(8) 0.0022(8)
    C15 0.0435(12) 0.0357(12) 0.0330(11) 0.0064(9) -0.0040(9) -0.0025(9)
    C16 0.0468(13) 0.0305(12) 0.0524(14) 0.0001(10) -0.0051(11) -0.0061(10)
    C17 0.0467(13) 0.0311(12) 0.0643(16) -0.0058(10) 0.0063(12) 0.0069(11)
    C18 0.0437(12) 0.0353(12) 0.0439(13) 0.0006(9) 0.0102(10) 0.0076(10)
    Cl1 0.0662(4) 0.0497(4) 0.0402(3) -0.0031(3) -0.0221(3) 0.0057(3)
    N1 0.0362(9) 0.0283(9) 0.0346(9) 0.0031(7) 0.0010(7) 0.0028(7)
    N2 0.0331(8) 0.0270(9) 0.0313(9) 0.0035(7) 0.0022(7) 0.0019(7)
    N3 0.0369(9) 0.0246(8) 0.0321(9) 0.0045(7) -0.0043(7) 0.0058(7)
    O1 0.0480(9) 0.0319(8) 0.0350(8) 0.0072(6) -0.0069(7) -0.0015(6)
    O2 0.0584(10) 0.0472(10) 0.0587(11) 0.0110(8) -0.0202(8) 0.0173(8)
    O3 0.0540(10) 0.0400(9) 0.0562(11) 0.0119(8) 0.0149(8) 0.0062(8)
    O4 0.0517(9) 0.0242(7) 0.0351(8) 0.0062(6) -0.0060(7) 0.0010(6)
    O1W 0.0585(11) 0.0410(10) 0.0561(11) 0.0136(8) 0.0200(9) 0.0211(8)
    S1 0.0397(3) 0.0292(3) 0.0357(3) 0.0067(2) -0.0064(2) 0.0036(2)
_geom_special_details
;
All e.s.d.'s (except the e.s.d. in the dihedral angle between two l.s. planes)
are estimated using the full covariance matrix. The cell e.s.d.'s are taken
into account individually in the estimation of e.s.d.'s in distances, angles
and torsion angles; correlations between e.s.d.'s in cell parameters are only
used when they are defined by crystal symmetry. An approximate (isotropic)
treatment of cell e.s.d.'s is used for estimating e.s.d.'s involving l.s.
planes.
;
loop_
    _geom_bond_atom_site_label_1
    _geom_bond_atom_site_label_2
    _geom_bond_site_symmetry_2
    _geom_bond_distance
    _geom_bond_publ_flag
    Zn1 O4 . 1.9851(15) ?
    Zn1 N3 . 2.0936(16) ?
    Zn1 N2 . 2.1144(16) ?
    Zn1 N1 . 2.1817(18) ?
    Zn1 O1W . 2.1999(17) ?
    Zn1 O1 . 2.3507(15) ?
    C1 O4 . 1.318(2) ?
    C1 C2 . 1.411(3) ?
    C1 C6 . 1.420(3) ?
    C2 C3 . 1.367(3) ?
    C2 H2 . 0.9300 ?
    C3 C4 . 1.388(3) ?
    C3 H3 . 0.9300 ?
    C4 C5 . 1.364(3) ?
    C4 Cl1 . 1.754(2) ?
    C5 C6 . 1.414(3) ?
    C5 H5 . 0.9300 ?
    C6 C7 . 1.446(3) ?
    C7 N3 . 1.287(2) ?
    C7 H7 . 0.9300 ?
    C8 N3 . 1.459(3) ?
    C8 S1 . 1.788(2) ?
    C8 H8A . 0.9700 ?
    C8 H8B . 0.9700 ?
    C9 N1 . 1.338(3) ?
    C9 C10 . 1.376(3) ?
    C9 H9 . 0.9300 ?
    C10 C11 . 1.372(4) ?
    C10 H10 . 0.9300 ?
    C11 C12 . 1.377(3) ?
    C11 H11 . 0.9300 ?
    C12 C13 . 1.383(3) ?
    C12 H12 . 0.9300 ?
    C13 N1 . 1.343(3) ?
    C13 C14 . 1.482(3) ?
    C14 N2 . 1.352(3) ?
    C14 C15 . 1.386(3) ?
    C15 C16 . 1.379(3) ?
    C15 H15 . 0.9300 ?
    C16 C17 . 1.368(3) ?
    C16 H16 . 0.9300 ?
    C17 C18 . 1.378(3) ?
    C17 H17 . 0.9300 ?
    C18 N2 . 1.338(3) ?
    C18 H18 . 0.9300 ?
    O1 S1 . 1.4682(15) ?
    O2 S1 . 1.4416(17) ?
    O3 S1 . 1.4513(17) ?
    O1W H1WA . 0.84(3) ?
    O1W H1WB . 0.8200 ?
loop_
    _geom_angle_atom_site_label_1
    _geom_angle_atom_site_label_2
    _geom_angle_atom_site_label_3
    _geom_angle_site_symmetry_1
    _geom_angle_site_symmetry_3
    _geom_angle
    _geom_angle_publ_flag
    O4 Zn1 N3 . . 90.71(6) ?
    O4 Zn1 N2 . . 102.79(6) ?
    N3 Zn1 N2 . . 164.81(7) ?
    O4 Zn1 N1 . . 104.54(7) ?
    N3 Zn1 N1 . . 93.88(6) ?
    N2 Zn1 N1 . . 76.17(6) ?
    O4 Zn1 O1W . . 90.69(7) ?
    N3 Zn1 O1W . . 92.08(7) ?
    N2 Zn1 O1W . . 94.66(7) ?
    N1 Zn1 O1W . . 163.55(7) ?
    O4 Zn1 O1 . . 165.47(5) ?
    N3 Zn1 O1 . . 78.29(6) ?
    N2 Zn1 O1 . . 89.43(6) ?
    N1 Zn1 O1 . . 85.85(6) ?
    O1W Zn1 O1 . . 80.36(6) ?
    O4 C1 C2 . . 118.78(18) ?
    O4 C1 C6 . . 124.10(18) ?
    C2 C1 C6 . . 117.09(18) ?
    C3 C2 C1 . . 122.1(2) ?
    C3 C2 H2 . . 118.9 ?
    C1 C2 H2 . . 118.9 ?
    C2 C3 C4 . . 119.88(19) ?
    C2 C3 H3 . . 120.1 ?
    C4 C3 H3 . . 120.1 ?
    C5 C4 C3 . . 120.61(19) ?
    C5 C4 Cl1 . . 119.85(17) ?
    C3 C4 Cl1 . . 119.50(16) ?
    C4 C5 C6 . . 120.4(2) ?
    C4 C5 H5 . . 119.8 ?
    C6 C5 H5 . . 119.8 ?
    C5 C6 C1 . . 119.71(18) ?
    C5 C6 C7 . . 114.88(17) ?
    C1 C6 C7 . . 125.40(17) ?
    N3 C7 C6 . . 126.09(18) ?
    N3 C7 H7 . . 117.0 ?
    C6 C7 H7 . . 117.0 ?
    N3 C8 S1 . . 107.87(14) ?
    N3 C8 H8A . . 110.1 ?
    S1 C8 H8A . . 110.1 ?
    N3 C8 H8B . . 110.1 ?
    S1 C8 H8B . . 110.1 ?
    H8A C8 H8B . . 108.4 ?
    N1 C9 C10 . . 122.9(2) ?
    N1 C9 H9 . . 118.6 ?
    C10 C9 H9 . . 118.6 ?
    C11 C10 C9 . . 118.2(2) ?
    C11 C10 H10 . . 120.9 ?
    C9 C10 H10 . . 120.9 ?
    C10 C11 C12 . . 120.0(2) ?
    C10 C11 H11 . . 120.0 ?
    C12 C11 H11 . . 120.0 ?
    C11 C12 C13 . . 118.6(2) ?
    C11 C12 H12 . . 120.7 ?
    C13 C12 H12 . . 120.7 ?
    N1 C13 C12 . . 121.86(19) ?
    N1 C13 C14 . . 115.00(17) ?
    C12 C13 C14 . . 123.10(18) ?
    N2 C14 C15 . . 121.59(19) ?
    N2 C14 C13 . . 115.84(16) ?
    C15 C14 C13 . . 122.45(19) ?
    C16 C15 C14 . . 119.0(2) ?
    C16 C15 H15 . . 120.5 ?
    C14 C15 H15 . . 120.5 ?
    C17 C16 C15 . . 119.6(2) ?
    C17 C16 H16 . . 120.2 ?
    C15 C16 H16 . . 120.2 ?
    C16 C17 C18 . . 118.6(2) ?
    C16 C17 H17 . . 120.7 ?
    C18 C17 H17 . . 120.7 ?
    N2 C18 C17 . . 123.0(2) ?
    N2 C18 H18 . . 118.5 ?
    C17 C18 H18 . . 118.5 ?
    C9 N1 C13 . . 118.41(19) ?
    C9 N1 Zn1 . . 126.34(15) ?
    C13 N1 Zn1 . . 113.33(13) ?
    C18 N2 C14 . . 118.20(17) ?
    C18 N2 Zn1 . . 125.78(14) ?
    C14 N2 Zn1 . . 116.00(13) ?
    C7 N3 C8 . . 116.93(17) ?
    C7 N3 Zn1 . . 124.61(14) ?
    C8 N3 Zn1 . . 118.37(13) ?
    S1 O1 Zn1 . . 111.64(8) ?
    C1 O4 Zn1 . . 128.73(13) ?
    Zn1 O1W H1WA . . 140.4(18) ?
    Zn1 O1W H1WB . . 109.5 ?
    H1WA O1W H1WB . . 106.3 ?
    O2 S1 O3 . . 114.48(11) ?
    O2 S1 O1 . . 113.83(10) ?
    O3 S1 O1 . . 111.93(10) ?
    O2 S1 C8 . . 106.08(10) ?
    O3 S1 C8 . . 106.82(10) ?
    O1 S1 C8 . . 102.52(9) ?
loop_
    _geom_torsion_atom_site_label_1
    _geom_torsion_atom_site_label_2
    _geom_torsion_atom_site_label_3
    _geom_torsion_atom_site_label_4
    _geom_torsion_site_symmetry_1
    _geom_torsion_site_symmetry_2
    _geom_torsion_site_symmetry_3
    _geom_torsion_site_symmetry_4
    _geom_torsion
    _geom_torsion_publ_flag
    O4 C1 C2 C3 . . . . -175.1(2) ?
    C6 C1 C2 C3 . . . . 3.1(3) ?
    C1 C2 C3 C4 . . . . 0.9(3) ?
    C2 C3 C4 C5 . . . . -3.9(3) ?
    C2 C3 C4 Cl1 . . . . 173.90(17) ?
    C3 C4 C5 C6 . . . . 2.6(3) ?
    Cl1 C4 C5 C6 . . . . -175.13(16) ?
    C4 C5 C6 C1 . . . . 1.5(3) ?
    C4 C5 C6 C7 . . . . -179.6(2) ?
    O4 C1 C6 C5 . . . . 173.83(19) ?
    C2 C1 C6 C5 . . . . -4.3(3) ?
    O4 C1 C6 C7 . . . . -5.0(3) ?
    C2 C1 C6 C7 . . . . 176.93(19) ?
    C5 C6 C7 N3 . . . . -178.2(2) ?
    C1 C6 C7 N3 . . . . 0.6(3) ?
    N1 C9 C10 C11 . . . . 1.2(4) ?
    C9 C10 C11 C12 . . . . -3.0(4) ?
    C10 C11 C12 C13 . . . . 1.6(4) ?
    C11 C12 C13 N1 . . . . 1.8(3) ?
    C11 C12 C13 C14 . . . . -175.8(2) ?
    N1 C13 C14 N2 . . . . 11.9(2) ?
    C12 C13 C14 N2 . . . . -170.33(19) ?
    N1 C13 C14 C15 . . . . -164.25(19) ?
    C12 C13 C14 C15 . . . . 13.5(3) ?
    N2 C14 C15 C16 . . . . -0.7(3) ?
    C13 C14 C15 C16 . . . . 175.22(19) ?
    C14 C15 C16 C17 . . . . -0.4(4) ?
    C15 C16 C17 C18 . . . . 0.9(4) ?
    C16 C17 C18 N2 . . . . -0.4(4) ?
    C10 C9 N1 C13 . . . . 2.1(3) ?
    C10 C9 N1 Zn1 . . . . -161.05(18) ?
    C12 C13 N1 C9 . . . . -3.6(3) ?
    C14 C13 N1 C9 . . . . 174.19(19) ?
    C12 C13 N1 Zn1 . . . . 161.63(16) ?
    C14 C13 N1 Zn1 . . . . -20.6(2) ?
    O4 Zn1 N1 C9 . . . . -79.2(2) ?
    N3 Zn1 N1 C9 . . . . 12.5(2) ?
    N2 Zn1 N1 C9 . . . . -179.1(2) ?
    O1W Zn1 N1 C9 . . . . 123.5(2) ?
    O1 Zn1 N1 C9 . . . . 90.44(19) ?
    O4 Zn1 N1 C13 . . . . 116.92(14) ?
    N3 Zn1 N1 C13 . . . . -151.34(14) ?
    N2 Zn1 N1 C13 . . . . 17.03(13) ?
    O1W Zn1 N1 C13 . . . . -40.4(3) ?
    O1 Zn1 N1 C13 . . . . -73.40(14) ?
    C17 C18 N2 C14 . . . . -0.6(3) ?
    C17 C18 N2 Zn1 . . . . -178.84(18) ?
    C15 C14 N2 C18 . . . . 1.2(3) ?
    C13 C14 N2 C18 . . . . -174.98(18) ?
    C15 C14 N2 Zn1 . . . . 179.59(15) ?
    C13 C14 N2 Zn1 . . . . 3.4(2) ?
    O4 Zn1 N2 C18 . . . . 65.54(19) ?
    N3 Zn1 N2 C18 . . . . -142.3(2) ?
    N1 Zn1 N2 C18 . . . . 167.61(19) ?
    O1W Zn1 N2 C18 . . . . -26.24(19) ?
    O1 Zn1 N2 C18 . . . . -106.52(18) ?
    O4 Zn1 N2 C14 . . . . -112.71(14) ?
    N3 Zn1 N2 C14 . . . . 39.5(3) ?
    N1 Zn1 N2 C14 . . . . -10.64(13) ?
    O1W Zn1 N2 C14 . . . . 155.51(14) ?
    O1 Zn1 N2 C14 . . . . 75.23(14) ?
    C6 C7 N3 C8 . . . . -178.30(19) ?
    C6 C7 N3 Zn1 . . . . 5.2(3) ?
    S1 C8 N3 C7 . . . . -140.80(16) ?
    S1 C8 N3 Zn1 . . . . 35.87(18) ?
    O4 Zn1 N3 C7 . . . . -5.63(17) ?
    N2 Zn1 N3 C7 . . . . -158.6(2) ?
    N1 Zn1 N3 C7 . . . . -110.26(17) ?
    O1W Zn1 N3 C7 . . . . 85.09(17) ?
    O1 Zn1 N3 C7 . . . . 164.80(18) ?
    O4 Zn1 N3 C8 . . . . 177.97(15) ?
    N2 Zn1 N3 C8 . . . . 25.0(3) ?
    N1 Zn1 N3 C8 . . . . 73.34(15) ?
    O1W Zn1 N3 C8 . . . . -91.31(15) ?
    O1 Zn1 N3 C8 . . . . -11.60(14) ?
    O4 Zn1 O1 S1 . . . . 20.4(3) ?
    N3 Zn1 O1 S1 . . . . -21.04(9) ?
    N2 Zn1 O1 S1 . . . . 167.95(10) ?
    N1 Zn1 O1 S1 . . . . -115.88(10) ?
    O1W Zn1 O1 S1 . . . . 73.13(10) ?
    C2 C1 O4 Zn1 . . . . -179.41(14) ?
    C6 C1 O4 Zn1 . . . . 2.5(3) ?
    N3 Zn1 O4 C1 . . . . 1.91(17) ?
    N2 Zn1 O4 C1 . . . . 174.89(17) ?
    N1 Zn1 O4 C1 . . . . 96.10(17) ?
    O1W Zn1 O4 C1 . . . . -90.18(17) ?
    O1 Zn1 O4 C1 . . . . -38.5(3) ?
    Zn1 O1 S1 O2 . . . . 154.40(10) ?
    Zn1 O1 S1 O3 . . . . -73.84(11) ?
    Zn1 O1 S1 C8 . . . . 40.30(11) ?
    N3 C8 S1 O2 . . . . -168.93(14) ?
    N3 C8 S1 O3 . . . . 68.55(16) ?
    N3 C8 S1 O1 . . . . -49.28(16) ?
loop_
    _geom_hbond_atom_site_label_D
    _geom_hbond_atom_site_label_H
    _geom_hbond_atom_site_label_A
    _geom_hbond_site_symmetry_A
    _geom_hbond_distance_DH
    _geom_hbond_distance_HA
    _geom_hbond_distance_DA
    _geom_hbond_angle_DHA
    O1W H1WA O4 2_667 0.84(3) 1.96(3) 2.791(2) 172(3)
    O1W H1WB O3 . 0.82 2.10 2.855(2) 154
