# Supplementary material for: Aqua­(2,2′-bipyridine-κ2 N,N′){(E)-[(5-chloro-2-oxidobenzyl­idene)amino-κ2 N,O]methane­sulfonato-κO}zinc
Source: Acta Crystallogr Sect E Struct Rep Online. 2012 Mar 31;68(Pt 4):m517. doi: 10.1107/S1600536812013050 (PMC3343899; doi:10.1107/S1600536812013050)
Supplement: Supplementary file 2 [file e-68-0m517-Isup2.hkl]

# 
# h,k,l, Fc-squared, Fo-squared, sigma(Fo-squared) and status flag 
# 
data_I
_shelx_title ' 1 in P-1' 
_shelx_refln_list_code          4 
_shelx_F_calc_maximum      179.04 
_exptl_crystal_F_000       496.00 
_reflns_d_resolution_high  0.8108 
 
loop_ 
 _symmetry_equiv_pos_as_xyz 
 'x, y, z' 
 '-x, -y, -z' 
 
_cell_length_a     7.7332 
_cell_length_b    10.8948 
_cell_length_c    11.9112 
_cell_angle_alpha 103.625 
_cell_angle_beta   90.664 
_cell_angle_gamma  98.993 
 
_shelx_F_squared_multiplier     1.000 
 
loop_ 
 _refln_index_h 
 _refln_index_k 
 _refln_index_l 
 _refln_F_squared_calc 
 _refln_F_squared_meas 
 _refln_F_squared_sigma 
 _refln_observed_status 
   2   0   0      111.45       93.48      4.06 o 
   3   0   0     1112.48     1074.91     39.57 o 
   4   0   0     3835.17     3764.85    139.68 o 
   5   0   0     1843.09     1873.01     51.83 o 
   6   0   0      375.19      375.14     10.41 o 
   7   0   0       22.77       26.31      2.99 o 
   8   0   0      203.52      213.27     10.48 o 
   9   0   0       81.24       77.86      5.56 o 
  -9   1   0       35.19       31.23      4.06 o 
  -8   1   0      288.21      280.87     13.26 o 
  -7   1   0       22.69       18.40      2.78 o 
  -6   1   0      566.98      572.16     15.54 o 
  -5   1   0      656.16      658.14     17.35 o 
  -4   1   0       28.68       25.14      2.45 o 
  -3   1   0       28.52       27.85      1.34 o 
  -2   1   0      418.92      488.17     12.60 o 
  -1   1   0     6674.13     5754.69    203.13 o 
   0   1   0     2384.74     2198.82     62.70 o 
   1   1   0      302.27      344.59      6.29 o 
   2   1   0     1341.22     1375.64     67.92 o 
   3   1   0      383.02      382.77     11.66 o 
   4   1   0       71.37       69.31      3.64 o 
   5   1   0      336.88      349.54      9.41 o 
   6   1   0      173.36      174.12      8.13 o 
   7   1   0       88.97       78.29      4.92 o 
   8   1   0        5.05        5.99      2.14 o 
   9   1   0       52.41       47.06      4.28 o 
  -9   2   0       74.54       68.45      5.78 o 
  -8   2   0        0.33        0.00      1.93 o 
  -7   2   0      246.27      252.34      8.30 o 
  -6   2   0      186.33      180.90      6.31 o 
  -5   2   0     1144.09     1180.51     30.65 o 
  -4   2   0       33.00       30.04      2.99 o 
  -3   2   0      469.13      398.86     13.90 o 
  -2   2   0     2502.53     2783.85     56.64 o 
  -1   2   0     4297.11     4390.50     83.62 o 
   0   2   0     1861.01     1851.45     30.05 o 
   1   2   0     6740.60     6111.51    112.85 o 
   2   2   0     1799.25     1707.98     35.42 o 
   3   2   0      172.33      218.87      4.34 o 
   4   2   0      513.93      575.86     16.61 o 
   5   2   0      273.68      251.52      7.15 o 
   6   2   0      989.95      892.87     34.23 o 
   7   2   0      105.10       91.77      5.56 o 
   8   2   0        0.41        1.93      1.71 o 
   9   2   0       35.93       25.67      3.64 o 
  -9   3   0       16.68       16.47      3.64 o 
  -8   3   0        2.89        4.71      2.57 o 
  -7   3   0      264.46      259.62      8.91 o 
  -6   3   0      862.59      874.43     34.87 o 
  -5   3   0      666.75      700.98     19.40 o 
  -4   3   0     1112.24     1091.67     28.76 o 
  -3   3   0      720.66      828.31     17.74 o 
  -2   3   0        6.91       16.94      1.05 o 
  -1   3   0     1849.95     1783.68     28.94 o 
   0   3   0      288.97      274.16      7.33 o 
   1   3   0      262.08      265.49      5.50 o 
   2   3   0     3139.49     3221.13     56.94 o 
   3   3   0      262.71      245.00      5.94 o 
   4   3   0      617.51      639.99     14.07 o 
   5   3   0      168.35      152.05      4.21 o 
   6   3   0      753.37      733.91     19.54 o 
   7   3   0      238.69      241.93     11.34 o 
   8   3   0       22.46       17.75      3.21 o 
  -9   4   0       57.33       67.60      6.63 o 
  -8   4   0      141.01      148.63      6.79 o 
  -7   4   0       22.83       23.78      2.86 o 
  -6   4   0      146.90      147.24      6.20 o 
  -5   4   0      707.55      741.99     20.92 o 
  -4   4   0     1884.29     1888.14     34.39 o 
  -3   4   0      295.56      303.45      6.61 o 
  -2   4   0      360.38      347.48      7.39 o 
  -1   4   0      837.27      757.67     14.47 o 
   0   4   0     8069.26     7834.71    139.09 o 
   1   4   0     3318.90     3450.96     61.35 o 
   2   4   0      570.88      582.56     11.19 o 
   3   4   0     2552.10     2641.46     55.15 o 
   4   4   0      205.13      188.86      5.20 o 
   5   4   0     1250.15     1237.21     26.70 o 
   6   4   0       16.95       17.62      1.67 o 
   7   4   0      357.52      344.18     15.62 o 
   8   4   0      116.78      116.15      7.49 o 
  -9   5   0      139.42      153.38     10.70 o 
  -8   5   0      350.64      352.13     12.33 o 
  -7   5   0      123.58      127.92      5.10 o 
  -6   5   0        1.94        1.85      1.31 o 
  -5   5   0     1762.49     1795.41     39.02 o 
  -4   5   0      128.98      131.18      4.77 o 
  -3   5   0       26.47       35.38      2.47 o 
  -2   5   0      138.16      159.55      5.15 o 
  -1   5   0     4990.20     5064.34    103.37 o 
   0   5   0     2552.30     2518.61     45.45 o 
   1   5   0      278.13      283.96      7.38 o 
   2   5   0       36.23       47.22      1.95 o 
   3   5   0     1004.57     1023.21     22.55 o 
   4   5   0     1846.85     1906.07     40.56 o 
   5   5   0       58.84       60.45      2.91 o 
   6   5   0        0.58        1.73      1.19 o 
   7   5   0       45.44       35.94      4.71 o 
   8   5   0      101.68      109.31      7.70 o 
  -9   6   0        0.21        0.00      2.25 o 
  -8   6   0        0.10        0.00      2.12 o 
  -7   6   0        0.94        1.09      1.95 o 
  -6   6   0      164.36      168.53      7.41 o 
  -5   6   0      181.67      193.14     15.19 o 
  -4   6   0       12.88       14.27      1.60 o 
  -3   6   0     1382.99     1407.13     26.70 o 
  -2   6   0     2401.84     2394.05     43.86 o 
  -1   6   0      208.45      228.99      6.54 o 
   0   6   0       42.11       59.82      3.01 o 
   1   6   0      408.29      414.46     12.84 o 
   2   6   0     1647.41     1625.89     30.06 o 
   3   6   0      532.56      535.62     13.01 o 
   4   6   0        0.52        2.25      1.12 o 
   5   6   0       51.25       48.26      2.95 o 
   6   6   0       57.61       53.08      3.07 o 
   7   6   0       46.34       44.71      5.56 o 
  -8   7   0      253.34      279.03     24.39 o 
  -7   7   0      133.36      137.07      8.34 o 
  -6   7   0     1566.33     1666.37     95.94 o 
  -5   7   0        0.41        0.75      1.73 o 
  -4   7   0      630.49      608.68     16.71 o 
  -3   7   0      950.10      956.42     21.84 o 
  -2   7   0      848.62      907.46     20.73 o 
  -1   7   0      676.51      675.48     13.99 o 
   0   7   0      211.41      195.34      6.12 o 
   1   7   0     1930.26     1883.81     40.01 o 
   2   7   0      255.64      277.99      7.70 o 
   3   7   0      294.90      300.90     12.83 o 
   4   7   0        2.54       18.82      4.06 o 
   5   7   0      211.01      227.04      8.65 o 
   6   7   0      315.51      324.41     11.27 o 
  -8   8   0        7.51        5.56      4.28 o 
  -7   8   0      105.38       95.62      9.20 o 
  -6   8   0        5.90        9.63      4.06 o 
  -5   8   0       32.87       32.30      5.78 o 
  -4   8   0       54.07       61.25      4.51 o 
  -3   8   0        6.23        7.06      2.12 o 
  -2   8   0        4.07        7.69      2.10 o 
  -1   8   0      113.79      111.86      5.74 o 
   0   8   0        4.34        9.38      1.97 o 
   1   8   0      155.46      140.97      6.91 o 
   2   8   0       45.10       52.34      4.11 o 
   3   8   0     1083.60     1103.18     30.77 o 
   4   8   0       68.91       79.00      4.87 o 
   5   8   0      234.56      237.31     11.66 o 
   6   8   0       21.21       20.29      3.23 o 
  -7   9   0        7.99        4.92      4.06 o 
  -6   9   0      282.22      273.17     16.26 o 
  -5   9   0      157.67      150.17     11.12 o 
  -4   9   0      495.36      496.48     16.48 o 
  -3   9   0        0.52        0.06      1.64 o 
  -2   9   0      504.83      500.75     16.18 o 
  -1   9   0      613.64      635.29     19.19 o 
   0   9   0     1396.37     1337.38     38.61 o 
   1   9   0       81.30       91.08      5.14 o 
   2   9   0     1088.27     1102.29     42.35 o 
   3   9   0      316.80      330.98     24.39 o 
   4   9   0      612.60      620.22     22.25 o 
   5   9   0       95.42      104.43      6.15 o 
  -7  10   0        0.33        0.21      3.85 o 
  -6  10   0      139.27      133.48     11.34 o 
  -5  10   0      202.00      192.09     13.69 o 
  -4  10   0      141.32      128.70      7.38 o 
  -3  10   0        0.88        1.96      2.89 o 
  -2  10   0      163.03      158.34     17.54 o 
  -1  10   0     1024.70     1021.56     29.11 o 
   0  10   0      370.81      348.86     13.26 o 
   1  10   0       17.38       13.90      3.85 o 
   2  10   0       68.86       68.88      6.85 o 
   3  10   0      267.73      276.59     14.55 o 
   4  10   0       20.24       27.59      5.13 o 
  -6  11   0      120.81      117.01     11.12 o 
  -5  11   0        1.58        0.00      3.42 o 
  -4  11   0      115.64      119.85      7.41 o 
  -3  11   0      712.04      716.59     22.76 o 
  -2  11   0       45.25       53.04      5.33 o 
  -1  11   0      119.95      100.56      6.33 o 
   0  11   0      250.53      238.84     10.13 o 
   1  11   0      564.14      554.03     25.03 o 
   2  11   0      183.03      180.54     11.77 o 
   3  11   0       49.87       45.99      6.63 o 
  -5  12   0       18.68       14.12      5.99 o 
  -4  12   0       54.36       45.56      8.13 o 
  -3  12   0        8.74        7.63      3.32 o 
  -2  12   0      130.59      129.23     15.08 o 
  -1  12   0        5.18        3.54      3.74 o 
   0  12   0      267.70      235.30     14.55 o 
   1  12   0       72.83       61.39      7.70 o 
   2  12   0       58.59       51.13      7.27 o 
  -2  13   0      119.61      134.08      8.32 o 
  -1  13   0      107.71      106.10     10.27 o 
   0 -13   1       87.56      106.10     10.05 o 
   1 -13   1      266.64      267.80     11.95 o 
   2 -13   1      400.32      415.21     16.10 o 
   3 -13   1        0.94        0.00      3.10 o 
  -2 -12   1        6.09        5.78      3.64 o 
  -1 -12   1       23.72       23.10      5.13 o 
   0 -12   1        7.25        8.77      4.28 o 
   1 -12   1      216.34      217.55     20.21 o 
   2 -12   1      258.34      281.31     12.09 o 
   3 -12   1        0.12        0.90      2.64 o 
   4 -12   1        2.15        0.00      3.85 o 
   5 -12   1      148.25      164.07     13.90 o 
  -3 -11   1       68.24       62.25      7.49 o 
  -2 -11   1        2.63        5.99      3.42 o 
  -1 -11   1      473.46      453.49     21.61 o 
   0 -11   1      781.41      723.37     22.15 o 
   1 -11   1      181.98      187.35      8.76 o 
   2 -11   1        1.11        2.67      2.27 o 
   3 -11   1      332.67      332.60     13.14 o 
   4 -11   1      334.94      314.45     18.82 o 
   5 -11   1       16.81       21.18      5.99 o 
   6 -11   1       73.71       61.82      9.20 o 
  -5 -10   1      225.25      229.96     13.48 o 
  -4 -10   1       95.47       91.34      7.91 o 
  -3 -10   1       51.84       51.98      6.42 o 
  -2 -10   1      502.06      471.89     21.39 o 
  -1 -10   1      235.91      224.61     12.62 o 
   0 -10   1      450.34      458.67     15.19 o 
   1 -10   1     1286.14     1254.98     34.78 o 
   2 -10   1      100.75       95.69      6.09 o 
   3 -10   1      384.62      392.77     14.13 o 
   4 -10   1      103.89      111.77      6.76 o 
   5 -10   1        1.28        2.14      3.42 o 
   6 -10   1        4.16        4.49      3.85 o 
   7 -10   1       29.30       32.94      7.27 o 
  -5  -9   1        2.73        2.78      2.27 o 
  -4  -9   1       50.96       56.22      4.68 o 
  -3  -9   1      634.84      661.20     27.59 o 
  -2  -9   1      127.13      120.65      8.34 o 
  -1  -9   1       14.43       18.36      2.71 o 
   0  -9   1       79.22       73.63      4.72 o 
   1  -9   1      925.16      903.13     25.63 o 
   2  -9   1       70.84       67.78      4.75 o 
   3  -9   1        6.16        7.32      5.24 o 
   4  -9   1      114.51      115.59      8.13 o 
   5  -9   1      173.58      176.26     12.41 o 
   6  -9   1      164.19      148.88     11.55 o 
   7  -9   1       16.80        9.63      4.49 o 
  -6  -8   1      147.37      154.25      7.37 o 
  -5  -8   1      183.84      181.81      7.83 o 
  -4  -8   1        9.06        9.06      2.31 o 
  -3  -8   1      838.06      862.84     24.80 o 
  -2  -8   1      278.69      295.53     10.54 o 
  -1  -8   1      136.08      143.47      5.21 o 
   0  -8   1      424.21      447.09     13.98 o 
   1  -8   1     1215.22     1235.11     38.50 o 
   2  -8   1     2381.36     2358.11     60.12 o 
   3  -8   1      559.24      595.37     18.06 o 
   4  -8   1      115.91      115.17      5.96 o 
   5  -8   1     1113.95     1106.46     39.79 o 
   6  -8   1      526.27      533.61     26.63 o 
   7  -8   1      127.16      140.20     10.80 o 
   8  -8   1        7.40        8.62      2.92 o 
  -6  -7   1       15.03       11.38      2.46 o 
  -5  -7   1       94.29       88.52      5.99 o 
  -4  -7   1      457.35      456.29     14.31 o 
  -3  -7   1       15.18       16.67      2.41 o 
  -2  -7   1      436.77      475.59     11.78 o 
  -1  -7   1      299.76      288.88      8.05 o 
   0  -7   1      808.62      795.57     18.32 o 
   1  -7   1      141.80      147.46      4.43 o 
   2  -7   1        1.11        3.14      1.14 o 
   3  -7   1       42.91       50.62      3.06 o 
   4  -7   1      275.12      284.29      8.21 o 
   5  -7   1     1141.32     1128.09     31.67 o 
   6  -7   1      121.37      133.59      6.80 o 
   7  -7   1        5.96        4.42      2.41 o 
   8  -7   1        1.44        1.20      2.34 o 
  -6  -6   1      131.22      132.49      5.94 o 
  -5  -6   1      490.01      484.99     12.19 o 
  -4  -6   1       71.71       74.84      3.44 o 
  -3  -6   1        1.74        1.00      0.99 o 
  -2  -6   1      375.50      351.71      7.81 o 
  -1  -6   1     2717.40     2595.08     47.06 o 
   0  -6   1      864.48      924.13     17.94 o 
   1  -6   1      545.51      669.56     13.54 o 
   2  -6   1      245.18      236.99     16.23 o 
   3  -6   1     3327.44     3366.65     60.83 o 
   4  -6   1     1276.38     1328.92     25.27 o 
   5  -6   1       31.90       31.16      2.71 o 
   6  -6   1      168.00      160.03      7.03 o 
   7  -6   1      544.68      557.18     17.47 o 
   8  -6   1      195.41      209.30      9.00 o 
   9  -6   1        0.44        0.86      3.21 o 
  -8  -5   1       25.30       21.39      4.06 o 
  -7  -5   1        1.15        2.14      2.35 o 
  -6  -5   1      123.21      115.93      5.99 o 
  -5  -5   1      122.95      109.64      4.05 o 
  -4  -5   1      302.07      301.11      7.88 o 
  -3  -5   1      360.10      361.93      7.54 o 
  -2  -5   1     1252.63     1273.66     23.67 o 
  -1  -5   1     1102.02     1242.55     23.14 o 
   0  -5   1        2.88        3.90      2.59 o 
   1  -5   1       88.31       81.93      2.70 o 
   2  -5   1     1333.69     1371.60     25.57 o 
   3  -5   1       83.32       98.13      4.80 o 
   4  -5   1      137.08      132.05      3.82 o 
   5  -5   1       40.84       42.38      2.66 o 
   6  -5   1      375.94      377.62     10.12 o 
   7  -5   1       18.80       20.62      2.38 o 
   8  -5   1        0.12        0.56      1.52 o 
   9  -5   1        1.39        0.86      2.99 o 
  -8  -4   1      185.35      174.98     10.05 o 
  -7  -4   1      310.38      311.24     14.76 o 
  -6  -4   1      310.37      317.01     12.09 o 
  -5  -4   1      261.36      252.85      6.76 o 
  -4  -4   1     1710.25     1704.46     43.31 o 
  -3  -4   1     1448.12     1403.37     29.95 o 
  -2  -4   1     4488.66     4423.21     78.62 o 
  -1  -4   1      861.29      921.68     17.29 o 
   0  -4   1    10271.19     9437.92    153.55 o 
   1  -4   1     1659.00     1563.07     25.69 o 
   2  -4   1      519.35      497.67      9.92 o 
   3  -4   1        7.52        9.41      0.99 o 
   4  -4   1      226.47      294.48      6.30 o 
   5  -4   1     1196.07     1214.68     26.64 o 
   6  -4   1      259.98      244.76      6.95 o 
   7  -4   1       67.93       66.42      3.29 o 
   8  -4   1       50.65       53.92      3.93 o 
   9  -4   1      169.00      177.65      7.64 o 
  -8  -3   1       78.15       88.99      6.63 o 
  -7  -3   1      509.92      480.87     20.54 o 
  -6  -3   1       24.55       23.10      2.67 o 
  -5  -3   1        1.42        2.29      0.97 o 
  -4  -3   1      130.60      113.86      3.43 o 
  -3  -3   1     1080.09      979.54     21.07 o 
  -2  -3   1      606.75      622.68     14.42 o 
  -1  -3   1     2120.73     2242.19     39.98 o 
   0  -3   1       59.05       47.00      3.35 o 
   1  -3   1     6026.57     5573.72     99.37 o 
   2  -3   1      116.70      105.01      3.37 o 
   3  -3   1      738.75      779.78     14.50 o 
   4  -3   1      152.42      141.25      5.81 o 
   5  -3   1     1433.51     1449.81     51.66 o 
   6  -3   1      123.18      113.87      4.75 o 
   7  -3   1        1.11        0.00      1.28 o 
   8  -3   1      109.54      101.61      7.27 o 
   9  -3   1       31.49       28.80      3.03 o 
  -9  -2   1      128.91      133.70      8.13 o 
  -8  -2   1        1.80        0.64      1.93 o 
  -7  -2   1       52.62       48.13      4.28 o 
  -6  -2   1       66.72       66.40      7.27 o 
  -5  -2   1      432.48      429.68     12.94 o 
  -4  -2   1      138.54      169.01      5.56 o 
  -3  -2   1     1270.38     1221.80     38.86 o 
  -2  -2   1     1369.37     1329.18     23.69 o 
  -1  -2   1       20.51       20.26      0.94 o 
   0  -2   1     2031.46     2091.96     37.23 o 
   1  -2   1     4670.09     4562.69     81.11 o 
   2  -2   1    17624.52    14737.61    554.64 o 
   3  -2   1      341.30      366.31     11.34 o 
   4  -2   1     4113.75     4236.55    106.18 o 
   5  -2   1       19.28       18.53      1.64 o 
   6  -2   1      142.43      143.32      9.09 o 
   7  -2   1      296.27      286.21     13.05 o 
   8  -2   1      356.26      315.95     14.55 o 
   9  -2   1        1.02        0.86      1.93 o 
  -9  -1   1       60.13       50.27      4.92 o 
  -8  -1   1       99.76       86.85      5.99 o 
  -7  -1   1       24.17       23.10      3.21 o 
  -6  -1   1     1184.63     1156.19     36.90 o 
  -5  -1   1      485.59      498.43     13.51 o 
  -4  -1   1       40.36       35.33      1.80 o 
  -3  -1   1      866.18      953.14     24.30 o 
  -2  -1   1       65.35       48.89      1.80 o 
  -1  -1   1    12987.62     9768.37    510.28 o 
   0  -1   1     1825.87     1828.05     32.72 o 
   1  -1   1      178.28      180.22      5.68 o 
   2  -1   1    15629.80    10472.50    396.59 o 
   3  -1   1     4928.28     4754.20    173.27 o 
   4  -1   1      293.92      297.34     11.77 o 
   5  -1   1       41.41       44.92      2.99 o 
   6  -1   1       48.47       47.49      3.42 o 
   7  -1   1      453.24      435.10     17.75 o 
   8  -1   1       95.27       89.20      5.56 o 
   9  -1   1        4.28        2.99      1.93 o 
  -9   0   1        3.57        6.42      2.57 o 
  -8   0   1       56.89       61.82      5.13 o 
  -7   0   1      158.45      160.47     10.37 o 
  -6   0   1      133.27      139.68      4.96 o 
  -5   0   1       66.57       71.29      3.01 o 
  -4   0   1      631.86      638.85     16.76 o 
  -3   0   1     3034.61     2995.97     75.13 o 
  -2   0   1      127.91      134.89      3.10 o 
  -1   0   1      284.09      293.90      6.57 o 
   0   0   1     1692.50     1554.50     85.56 o 
   5   0   1      780.00      743.77     27.81 o 
   6   0   1      238.26      233.16      9.84 o 
   7   0   1       11.97       10.48      1.93 o 
   8   0   1      135.55      122.57      6.63 o 
   9   0   1        1.21        0.00      1.50 o 
  -9   1   1       58.02       61.82      5.56 o 
  -8   1   1      180.37      175.41      9.63 o 
  -7   1   1      380.63      388.59     11.70 o 
  -6   1   1      209.35      222.48      7.24 o 
  -5   1   1     2223.33     2219.85     56.17 o 
  -4   1   1     1538.29     1531.52     39.04 o 
  -3   1   1     2113.20     2066.17     51.94 o 
  -2   1   1     5751.45     5654.20    114.18 o 
  -1   1   1     2683.70     2639.45     53.76 o 
   0   1   1     2618.29     2548.16     53.40 o 
   1   1   1     5536.81     4762.59    188.76 o 
   2   1   1      467.65      431.36     11.34 o 
   5   1   1      434.74      412.00     16.47 o 
   6   1   1       26.17       21.82      1.93 o 
   7   1   1        3.30        4.92      1.50 o 
   8   1   1      300.46      265.46     11.55 o 
   9   1   1       98.64       97.76      5.78 o 
  -9   2   1       16.57       16.69      3.64 o 
  -8   2   1       45.66       41.71      4.71 o 
  -7   2   1      155.72      152.43      6.04 o 
  -6   2   1      455.32      466.21     13.59 o 
  -5   2   1      655.30      642.10     22.25 o 
  -4   2   1     1496.33     1530.15     39.34 o 
  -3   2   1        2.85        1.91      0.57 o 
  -2   2   1     1620.60     1675.25     34.28 o 
  -1   2   1     1886.04     1871.86     33.44 o 
   0   2   1       23.94       22.28      1.15 o 
   1   2   1     1393.66     1365.59     24.36 o 
   2   2   1      682.53      748.80     15.77 o 
   3   2   1        4.40        8.72      0.83 o 
   4   2   1      130.47      159.44      6.20 o 
   5   2   1      875.42      871.16     30.27 o 
   6   2   1        7.49        5.56      1.50 o 
   7   2   1      229.82      212.84      9.63 o 
   8   2   1       10.43       11.98      2.14 o 
  -8   3   1       13.57       15.64      2.57 o 
  -7   3   1      105.01       99.59      5.07 o 
  -6   3   1     1564.22     1617.11     42.44 o 
  -5   3   1      637.57      619.43     17.60 o 
  -4   3   1       93.90       92.49      3.81 o 
  -3   3   1      111.67      101.58      4.28 o 
  -2   3   1       76.12      110.83      3.45 o 
  -1   3   1    10250.60     9542.11    178.44 o 
   0   3   1      449.87      470.38     12.10 o 
   1   3   1     3353.32     3274.61     58.19 o 
   2   3   1     2911.73     2920.76     60.53 o 
   3   3   1     1457.28     1478.04     31.02 o 
   4   3   1      674.01      679.44     14.82 o 
   5   3   1      520.36      536.69     11.94 o 
   6   3   1      779.26      793.96     21.93 o 
   7   3   1      317.56      298.19     13.05 o 
   8   3   1       32.81       37.86      3.85 o 
  -8   4   1       21.77       21.82      4.28 o 
  -7   4   1      162.75      170.66      7.26 o 
  -6   4   1      194.16      194.83      7.63 o 
  -5   4   1       38.12       37.14      5.99 o 
  -4   4   1       26.32       28.19      2.08 o 
  -3   4   1      269.49      261.78      6.90 o 
  -2   4   1      224.33      204.66      4.89 o 
  -1   4   1     1137.07     1197.88     22.29 o 
   0   4   1     2288.20     2444.94     43.83 o 
   1   4   1      545.66      636.87     12.27 o 
   2   4   1     2117.54     2172.61     38.84 o 
   3   4   1        0.76        3.99      3.01 o 
   4   4   1        3.02        5.82      1.02 o 
   5   4   1      483.62      521.55     12.07 o 
   6   4   1     1065.34     1089.95     30.02 o 
   7   4   1      122.43      123.64      7.49 o 
   8   4   1       23.18       19.89      3.42 o 
  -9   5   1       79.31       91.17      7.49 o 
  -8   5   1       78.95       94.46      5.67 o 
  -7   5   1        2.47        1.71      2.57 o 
  -6   5   1        4.66        2.14      2.57 o 
  -5   5   1      425.56      420.95     11.15 o 
  -4   5   1     2761.64     2799.92     50.87 o 
  -3   5   1      764.22      759.66     15.16 o 
  -2   5   1     1412.44     1637.70     30.35 o 
  -1   5   1     1624.72     1831.82     33.63 o 
   0   5   1     7457.48     7247.43    128.39 o 
   1   5   1     3634.53     3542.11     63.19 o 
   2   5   1      225.50      242.61      5.52 o 
   3   5   1      490.52      483.29     11.57 o 
   4   5   1      599.87      601.92     14.04 o 
   5   5   1     1057.77     1051.61     23.28 o 
   6   5   1       18.89       16.18      2.34 o 
   7   5   1       64.59       69.98      4.24 o 
  -9   6   1       30.69       35.41      6.10 o 
  -8   6   1       19.89       22.42      3.55 o 
  -7   6   1      831.90      867.44     32.41 o 
  -6   6   1      225.91      234.22     21.18 o 
  -5   6   1     1200.06     1234.79     66.10 o 
  -4   6   1      846.15      855.80     19.69 o 
  -3   6   1     1497.71     1603.04     30.25 o 
  -2   6   1      366.00      398.50      8.97 o 
  -1   6   1      440.40      397.74      8.83 o 
   0   6   1      267.54      221.05      5.62 o 
   1   6   1     1085.96     1067.71     20.38 o 
   2   6   1      383.27      372.99      8.11 o 
   3   6   1       14.44       16.88      1.84 o 
   4   6   1      131.34      139.72      4.83 o 
   5   6   1       88.35       86.97      3.81 o 
   6   6   1       46.59       51.66      3.05 o 
   7   6   1       92.00       93.13      5.29 o 
  -8   7   1        7.97        6.63      2.87 o 
  -7   7   1       74.47       79.74      5.90 o 
  -6   7   1      380.63      400.93     23.64 o 
  -5   7   1       63.62       62.77      4.76 o 
  -4   7   1        9.72       12.05      1.98 o 
  -3   7   1      131.53      123.00      4.89 o 
  -2   7   1      619.83      621.29     18.29 o 
  -1   7   1      268.30      272.99      7.92 o 
   0   7   1      351.34      376.20      9.93 o 
   1   7   1      522.51      515.62     12.68 o 
   2   7   1     2194.87     2240.80     58.32 o 
   3   7   1      918.73      928.38     26.06 o 
   4   7   1       15.36       22.42      3.74 o 
   5   7   1       58.05       59.20      6.95 o 
   6   7   1      507.86      497.40     16.26 o 
  -8   8   1        6.17        3.42      4.06 o 
  -7   8   1      465.06      458.63     23.10 o 
  -6   8   1      306.62      316.16     17.33 o 
  -5   8   1        1.36        2.78      2.99 o 
  -4   8   1      265.87      259.86     10.13 o 
  -3   8   1      121.31      113.33      5.97 o 
  -2   8   1      935.50      943.19     26.47 o 
  -1   8   1      770.16      814.60     26.42 o 
   0   8   1       25.17       21.39      4.06 o 
   1   8   1     1268.44     1283.00     28.41 o 
   2   8   1      862.06      913.50     26.21 o 
   3   8   1      256.99      253.12     12.30 o 
   4   8   1       60.75       53.19      5.03 o 
   5   8   1      209.25      222.12      8.95 o 
   6   8   1      153.46      155.27      8.34 o 
  -7   9   1       25.55       24.17      5.78 o 
  -6   9   1        4.75        3.64      3.64 o 
  -5   9   1       25.08       20.11      5.13 o 
  -4   9   1       34.16       36.82      4.24 o 
  -3   9   1      327.08      316.34     14.76 o 
  -2   9   1       39.46       40.25      4.16 o 
  -1   9   1        4.15       19.52      8.45 o 
   0   9   1       83.71       94.47      6.74 o 
   1   9   1     1735.02     1709.37     62.89 o 
   2   9   1       44.36       45.56      5.78 o 
   3   9   1       17.03       17.60      3.03 o 
   4   9   1       76.44       81.31      5.39 o 
   5   9   1       20.97       22.69      3.47 o 
  -7  10   1      108.70      100.32     10.27 o 
  -6  10   1       29.90       27.59      6.42 o 
  -5  10   1      551.94      565.37     27.59 o 
  -4  10   1      635.89      660.47     21.17 o 
  -3  10   1        0.46        2.74      2.19 o 
  -2  10   1        0.55        0.00      2.46 o 
  -1  10   1      306.17      281.53     11.04 o 
   0  10   1     2086.74     1976.51     51.73 o 
   1  10   1      277.25      253.27     13.90 o 
   2  10   1      125.77      120.00      8.77 o 
   3  10   1      304.63      287.93     15.19 o 
   4  10   1      361.18      336.70     17.11 o 
  -6  11   1      109.32      105.46     10.91 o 
  -5  11   1       29.91       27.38      6.85 o 
  -4  11   1        0.45        3.91      3.53 o 
  -3  11   1      118.26      102.50      6.88 o 
  -2  11   1       82.54       90.31      6.28 o 
  -1  11   1      103.03      110.14      8.24 o 
   0  11   1      140.83      117.22      9.20 o 
   1  11   1        6.58        8.77      4.06 o 
   2  11   1      168.86      163.21     11.12 o 
   3  11   1       33.76       31.45      5.56 o 
  -4  12   1      146.42      126.21     11.98 o 
  -3  12   1      377.71      412.98     27.06 o 
  -2  12   1       93.65       89.21      6.42 o 
  -1  12   1      110.19      117.98      7.26 o 
   0  12   1        2.31        6.63      4.06 o 
   1  12   1      284.93      278.94     16.26 o 
   0 -13   2       18.63       16.47      5.13 o 
   1 -13   2        7.70        9.65      3.96 o 
   2 -13   2       10.28        9.29      4.39 o 
   3 -13   2       56.52       57.90      6.24 o 
  -2 -12   2      365.82      366.22     19.25 o 
  -1 -12   2      215.60      182.68     12.19 o 
   0 -12   2        1.29        0.04      2.16 o 
   1 -12   2       13.01       19.39      3.69 o 
   2 -12   2     1236.39     1208.84     35.07 o 
   3 -12   2      564.16      598.52     20.38 o 
   4 -12   2        6.26        4.28      4.28 o 
   5 -12   2      166.01      163.43     13.69 o 
  -4 -11   2       81.49       77.01      7.91 o 
  -3 -11   2      249.87      249.42     14.33 o 
  -2 -11   2       15.75       13.90      4.06 o 
  -1 -11   2        2.67        0.00      2.78 o 
   0 -11   2        1.07        0.14      2.10 o 
   1 -11   2      294.25      287.76     12.09 o 
   2 -11   2      477.14      484.51     18.72 o 
   3 -11   2      224.34      231.92     10.35 o 
   4 -11   2        3.70        5.99      4.28 o 
   5 -11   2      133.96      130.27     11.55 o 
   6 -11   2       15.30       18.61      5.99 o 
  -5 -10   2      129.99      138.19     10.05 o 
  -4 -10   2      240.75      244.72     13.90 o 
  -3 -10   2      227.58      246.21     13.69 o 
  -2 -10   2        3.41        2.35      2.78 o 
  -1 -10   2      561.93      553.84     17.46 o 
   0 -10   2      279.78      290.96     11.03 o 
   1 -10   2      372.54      359.43     12.90 o 
   2 -10   2        2.52        1.93      1.95 o 
   3 -10   2      825.53      820.68     24.56 o 
   4 -10   2      544.90      556.81     26.74 o 
   5 -10   2       48.91       48.13      7.70 o 
   6 -10   2        4.57        0.64      3.42 o 
   7 -10   2       13.85        7.49      4.49 o 
  -5  -9   2        1.61        3.28      2.31 o 
  -4  -9   2      780.86      753.40     30.80 o 
  -3  -9   2        4.86        6.42      3.21 o 
  -2  -9   2        1.52       13.05      3.42 o 
  -1  -9   2      256.29      228.35      8.92 o 
   0  -9   2        4.50        5.63      2.00 o 
   1  -9   2        3.51        3.59      1.95 o 
   2  -9   2       47.78       49.40      4.41 o 
   3  -9   2       13.94       12.60      2.64 o 
   4  -9   2      190.97      206.65      8.82 o 
   5  -9   2      124.11      114.66      9.84 o 
   6  -9   2       21.99       20.54      5.13 o 
   7  -9   2      104.93      103.75      9.84 o 
  -6  -8   2       13.35       10.70      3.64 o 
  -5  -8   2      110.99      107.25      5.88 o 
  -4  -8   2       60.03       51.73      3.99 o 
  -3  -8   2      206.73      203.29      8.23 o 
  -2  -8   2      497.63      512.64     12.89 o 
  -1  -8   2      251.48      243.18      7.44 o 
   0  -8   2      448.53      425.32     13.90 o 
   1  -8   2     1512.66     1535.76     40.38 o 
   2  -8   2      579.43      586.76     24.39 o 
   3  -8   2      272.06      284.84     10.34 o 
   4  -8   2       19.52       20.59      3.03 o 
   5  -8   2     1601.13     1644.33     44.98 o 
   6  -8   2       33.48       39.16      4.31 o 
   7  -8   2      454.60      424.61     41.82 o 
   8  -8   2        1.08        0.00      2.27 o 
  -7  -7   2      231.01      237.87     12.62 o 
  -6  -7   2       41.40       30.80      4.71 o 
  -5  -7   2      160.53      162.57      7.00 o 
  -4  -7   2      395.22      407.75     33.58 o 
  -3  -7   2     2108.69     2104.41     55.09 o 
  -2  -7   2      868.62      823.74     18.86 o 
  -1  -7   2      234.30      238.70      7.86 o 
   0  -7   2        1.90        4.85      2.60 o 
   1  -7   2     1320.56     1346.24     25.66 o 
   2  -7   2     4123.81     4113.86     84.57 o 
   3  -7   2     1840.97     1854.43     39.64 o 
   4  -7   2       56.52       58.07      3.18 o 
   5  -7   2      169.73      164.30      7.33 o 
   6  -7   2      926.44      949.44     27.37 o 
   7  -7   2      455.74      437.67     14.82 o 
   8  -7   2        0.55        0.00      2.04 o 
  -7  -6   2       23.00       21.39      4.06 o 
  -6  -6   2      108.63      104.39      7.06 o 
  -5  -6   2       28.72       31.41      3.01 o 
  -4  -6   2      718.23      726.15     17.07 o 
  -3  -6   2      235.76      219.79      6.53 o 
  -2  -6   2      212.73      214.51      5.43 o 
  -1  -6   2        1.25        5.16      0.99 o 
   0  -6   2     4501.28     4622.07     74.27 o 
   1  -6   2      538.17      529.06     12.54 o 
   2  -6   2        3.30       13.93      1.69 o 
   3  -6   2       27.08       31.21      2.08 o 
   4  -6   2      889.70      882.33     17.41 o 
   5  -6   2      283.63      272.27      8.09 o 
   6  -6   2       17.90       13.23      2.01 o 
   7  -6   2       13.74       14.35      2.64 o 
   8  -6   2       68.00       74.31      5.45 o 
   9  -6   2        9.68       12.41      4.06 o 
  -7  -5   2       64.98       66.12      4.08 o 
  -6  -5   2      209.46      205.72      7.46 o 
  -5  -5   2      505.84      468.85     13.96 o 
  -4  -5   2      789.44      792.97     18.11 o 
  -3  -5   2      287.99      273.08      6.12 o 
  -2  -5   2        4.67        4.47      0.86 o 
  -1  -5   2     2236.38     2258.16     40.97 o 
   0  -5   2      132.56      100.86      3.02 o 
   1  -5   2     1060.62     1092.10     18.56 o 
   2  -5   2       10.98       35.25      4.28 o 
   3  -5   2     3487.73     3329.29     59.68 o 
   4  -5   2       49.12       46.33      2.08 o 
   5  -5   2       19.22       18.45      1.93 o 
   6  -5   2       74.63       76.99      3.65 o 
   7  -5   2      298.16      308.74      8.88 o 
   8  -5   2      180.59      188.21      8.08 o 
   9  -5   2       37.14       35.44      3.84 o 
  -8  -4   2       43.28       46.42      5.35 o 
  -7  -4   2      152.97      155.14      6.26 o 
  -6  -4   2        4.68        5.24      1.51 o 
  -5  -4   2      632.59      638.07     17.80 o 
  -4  -4   2      130.92      134.03      5.05 o 
  -3  -4   2      484.14      490.18     11.39 o 
  -2  -4   2       53.92       38.42      1.64 o 
  -1  -4   2      189.59      172.58      4.16 o 
   0  -4   2      202.27      222.38      5.07 o 
   1  -4   2     1115.37     1177.42     21.86 o 
   2  -4   2      529.54      560.40     11.02 o 
   3  -4   2       97.19       92.90      2.87 o 
   4  -4   2       55.40       62.89      2.67 o 
   5  -4   2      439.04      465.59     11.26 o 
   6  -4   2      280.23      280.23      7.56 o 
   7  -4   2       42.96       45.53      2.79 o 
   8  -4   2       22.08       20.48      2.71 o 
   9  -4   2       31.58       31.65      3.40 o 
  -8  -3   2      257.26      228.03     12.19 o 
  -7  -3   2      523.51      517.21     23.74 o 
  -6  -3   2      455.40      471.63     31.12 o 
  -5  -3   2        4.21       16.90      2.35 o 
  -4  -3   2     1676.10     1660.52     54.01 o 
  -3  -3   2     1603.76     1463.85     38.38 o 
  -2  -3   2     1511.11     1321.37     24.07 o 
  -1  -3   2        0.66        0.00      0.38 o 
   0  -3   2     3036.14     2922.95     46.85 o 
   1  -3   2      131.53      103.94      3.12 o 
   2  -3   2     6293.08     5927.08    105.10 o 
   3  -3   2      846.16      964.49     20.76 o 
   4  -3   2     5899.79     6074.26    127.71 o 
   5  -3   2     1476.07     1451.46     32.99 o 
   6  -3   2     1048.34     1045.48     22.80 o 
   7  -3   2      432.40      434.79     13.23 o 
   8  -3   2        0.55        1.39      1.36 o 
   9  -3   2      253.38      250.06     12.62 o 
  -9  -2   2        0.95        0.00      2.35 o 
  -8  -2   2       50.16       45.56      4.92 o 
  -7  -2   2        8.30       13.98      7.49 o 
  -6  -2   2      183.02      181.85      7.91 o 
  -5  -2   2       48.71       43.45      2.49 o 
  -4  -2   2      941.54      970.67     25.28 o 
  -3  -2   2      812.77      778.12     16.26 o 
  -2  -2   2      474.12      451.29      9.82 o 
  -1  -2   2      453.44      424.88      9.29 o 
   0  -2   2      559.99      564.44      9.40 o 
   1  -2   2     4303.44     4134.39     75.33 o 
   2  -2   2     4190.61     4250.88     97.88 o 
   3  -2   2       50.45       57.46      1.84 o 
   4  -2   2      294.23      370.36      7.81 o 
   5  -2   2      519.70      515.55     19.04 o 
   6  -2   2       53.65       62.42      5.13 o 
   7  -2   2       49.37       47.06      4.06 o 
   8  -2   2        9.80       10.15      1.73 o 
   9  -2   2        6.49        5.53      1.58 o 
  -9  -1   2      157.01      148.24      9.20 o 
  -8  -1   2       41.41       34.01      4.28 o 
  -7  -1   2        0.67        2.14      1.93 o 
  -6  -1   2      286.35      278.98      8.67 o 
  -5  -1   2     1936.27     2008.88     51.10 o 
  -4  -1   2     1097.45     1128.92     29.14 o 
  -3  -1   2      124.18      127.43      3.95 o 
  -2  -1   2     2097.53     2171.71     37.95 o 
  -1  -1   2    32056.92    20419.32    492.27 o 
   0  -1   2     1464.66     1482.08     35.32 o 
   1  -1   2     4074.81     3954.10    125.88 o 
   2  -1   2     1665.49     1766.27     64.82 o 
   5  -1   2        0.67        0.86      0.86 o 
   6  -1   2      147.65      153.16      6.85 o 
   7  -1   2       91.63       88.13      4.92 o 
   8  -1   2       90.87       87.70      5.13 o 
   9  -1   2        0.25        1.50      1.50 o 
  -9   0   2       39.92       34.87      4.92 o 
  -8   0   2       71.61       75.51      6.20 o 
  -7   0   2        0.45        2.78      1.36 o 
  -6   0   2      412.36      440.23     12.75 o 
  -5   0   2      672.08      696.88     18.86 o 
  -4   0   2     1076.03     1110.15     28.83 o 
  -3   0   2      423.10      471.28     10.22 o 
  -2   0   2    13004.24    10873.24    346.41 o 
  -1   0   2      713.57      686.39     14.39 o 
   0   0   2     1891.66     1892.82     47.52 o 
   1   0   2     5382.15     5076.67    224.07 o 
   7   0   2      193.52      202.36      8.34 o 
   8   0   2       82.71       67.60      3.85 o 
  -9   1   2       33.06       33.16      4.92 o 
  -8   1   2      123.48      130.63      7.81 o 
  -7   1   2       70.38       84.39      5.67 o 
  -6   1   2       85.42       85.31      7.38 o 
  -5   1   2        1.69        2.03      1.06 o 
  -4   1   2     2591.88     2572.67     65.01 o 
  -3   1   2     1549.13     1455.16     29.96 o 
  -2   1   2     1757.94     1812.29     43.10 o 
  -1   1   2     5408.98     4867.18    138.06 o 
   0   1   2     7279.77     6285.81    131.71 o 
   1   1   2     4594.49     4093.33     83.71 o 
   2   1   2      367.75      451.27     12.10 o 
   3   1   2      500.74      557.03     20.54 o 
  -8   2   2       61.83       61.55      4.01 o 
  -7   2   2      909.09      892.62     27.59 o 
  -6   2   2       11.04       10.62      1.82 o 
  -5   2   2      449.58      460.86     13.44 o 
  -4   2   2     1008.56     1007.23     21.32 o 
  -3   2   2     2228.49     2175.49     44.51 o 
  -2   2   2     2362.36     2153.04     44.06 o 
  -1   2   2      104.64      111.93      3.21 o 
   0   2   2      656.66      619.23     13.27 o 
   1   2   2     3760.46     3308.34     58.77 o 
   2   2   2     3180.61     2960.16     61.23 o 
   3   2   2      120.56      145.81      2.99 o 
   4   2   2     1636.87     1644.29     42.88 o 
   5   2   2     1210.92     1226.36     32.22 o 
   6   2   2     1248.87     1244.36     32.82 o 
   7   2   2        7.81        9.41      1.71 o 
   8   2   2      184.38      182.89      8.34 o 
  -8   3   2      106.12      109.31      7.91 o 
  -7   3   2        8.91        7.54      2.04 o 
  -6   3   2       22.05       19.93      2.49 o 
  -5   3   2      287.09      284.48     11.77 o 
  -4   3   2     1129.52     1119.96     23.95 o 
  -3   3   2       30.24       35.45      1.97 o 
  -2   3   2       17.70       11.06      1.27 o 
  -1   3   2     1490.29     1545.65     32.22 o 
   0   3   2     4173.05     4247.30     88.59 o 
   1   3   2       33.35       28.77      2.50 o 
   2   3   2     1016.87     1125.37     24.03 o 
   3   3   2      601.27      707.12     15.36 o 
   4   3   2      722.44      772.03     16.71 o 
   5   3   2      401.77      403.84      9.27 o 
   6   3   2        0.20        1.33      1.13 o 
   7   3   2      176.39      172.74      7.91 o 
   8   3   2       46.45       40.64      3.85 o 
  -9   4   2      148.39      169.85     10.91 o 
  -8   4   2       56.36       56.90      6.20 o 
  -7   4   2        5.97        7.49      3.21 o 
  -6   4   2      235.84      228.54      8.69 o 
  -5   4   2      606.24      603.51     17.82 o 
  -4   4   2        9.53       14.26      1.61 o 
  -3   4   2      654.14      741.49     18.08 o 
  -2   4   2     2058.46     2030.54     36.97 o 
  -1   4   2     8191.14     8170.53    205.80 o 
   0   4   2     3017.54     3209.99     65.47 o 
   1   4   2        7.16        9.95      1.20 o 
   2   4   2      505.24      504.03      9.78 o 
   3   4   2     4462.47     4354.60     90.09 o 
   4   4   2      159.05      148.86      4.36 o 
   5   4   2       11.37       16.30      1.73 o 
   6   4   2       36.58       39.78      2.95 o 
   7   4   2      322.10      322.78     10.43 o 
   8   4   2        9.22        9.84      2.57 o 
  -9   5   2        0.16        0.00      2.78 o 
  -8   5   2       35.09       35.94      5.78 o 
  -7   5   2        4.96        3.21      2.78 o 
  -6   5   2        3.85        1.07      2.35 o 
  -5   5   2       93.56       94.98      7.27 o 
  -4   5   2      100.29       94.50      3.99 o 
  -3   5   2     1210.63     1204.98     23.07 o 
  -2   5   2      364.82      395.01     12.70 o 
  -1   5   2        7.11        7.06      1.07 o 
   0   5   2      124.14      126.09      4.21 o 
   1   5   2      602.01      654.21     12.93 o 
   2   5   2      369.29      342.61      7.29 o 
   3   5   2      258.28      264.63      7.08 o 
   4   5   2       13.18       14.06      1.57 o 
   5   5   2      231.07      243.00      6.78 o 
   6   5   2       71.30       73.59      4.31 o 
   7   5   2       60.51       65.03      4.16 o 
  -8   6   2      116.54      128.44      7.17 o 
  -7   6   2      428.35      479.47     38.93 o 
  -6   6   2       33.24       27.59      4.92 o 
  -5   6   2      766.01      780.66     27.70 o 
  -4   6   2     1481.70     1486.82     42.79 o 
  -3   6   2      577.03      605.56     14.68 o 
  -2   6   2      648.44      614.82     12.92 o 
  -1   6   2        8.69       13.46      1.48 o 
   0   6   2     4308.35     4278.09     87.53 o 
   1   6   2     3183.82     3116.75     56.12 o 
   2   6   2      559.83      569.60     14.38 o 
   3   6   2      106.21      104.73      4.36 o 
   4   6   2      682.27      713.02     16.81 o 
   5   6   2      277.82      289.26      8.14 o 
   6   6   2      107.85      106.77      5.67 o 
   7   6   2        4.04        4.60      2.12 o 
  -8   7   2      245.19      226.32     14.33 o 
  -7   7   2       73.12       67.38      8.13 o 
  -6   7   2        9.25       14.55      4.28 o 
  -5   7   2      335.21      322.15     16.69 o 
  -4   7   2      514.98      480.49     15.35 o 
  -3   7   2      258.43      240.83      9.14 o 
  -2   7   2        1.72        1.60      1.51 o 
  -1   7   2      266.27      243.87      8.85 o 
   0   7   2       78.21       79.17      4.38 o 
   1   7   2     1428.22     1463.02     31.70 o 
   2   7   2       75.17       72.29      4.36 o 
   3   7   2       92.50       89.76      4.87 o 
   4   7   2      128.32      136.14      6.30 o 
   5   7   2      582.90      618.34     18.58 o 
   6   7   2      119.10      120.22      9.63 o 
  -8   8   2        0.18        0.00      3.85 o 
  -7   8   2      166.27      169.63     12.19 o 
  -6   8   2       53.94       56.04      7.49 o 
  -5   8   2      181.55      169.85     11.55 o 
  -4   8   2        2.72        7.02      6.31 o 
  -3   8   2      288.86      296.93     11.04 o 
  -2   8   2       49.27       64.98      5.03 o 
  -1   8   2      693.09      717.54     20.87 o 
   0   8   2      459.10      465.16     14.52 o 
   1   8   2      768.57      765.06     18.13 o 
   2   8   2      693.90      667.10     20.10 o 
   3   8   2      947.98      922.36     26.58 o 
   4   8   2      191.91      188.37      8.01 o 
   5   8   2       94.05      102.72      5.90 o 
   6   8   2      328.51      339.64     12.30 o 
  -7   9   2        1.15        0.00      3.21 o 
  -6   9   2      218.67      232.52     14.97 o 
  -5   9   2      261.42      241.72     14.76 o 
  -4   9   2        3.11        2.67      2.27 o 
  -3   9   2       38.96       29.92      3.92 o 
  -2   9   2      442.40      460.38     17.43 o 
  -1   9   2      104.74       99.69      5.75 o 
   0   9   2       97.65       86.95      5.67 o 
   1   9   2       11.61       11.77      3.64 o 
   2   9   2      752.71      711.26     29.31 o 
   3   9   2      326.19      338.20     16.26 o 
   4   9   2        3.81        3.15      2.25 o 
   5   9   2        9.56        9.90      2.83 o 
  -6  10   2        7.61        5.13      4.28 o 
  -5  10   2        6.07       10.27      4.49 o 
  -4  10   2      436.26      415.89     15.20 o 
  -3  10   2       34.62       46.01      4.76 o 
  -2  10   2       16.58       16.58      3.18 o 
  -1  10   2       27.05       30.01      3.92 o 
   0  10   2      256.59      269.67     10.51 o 
   1  10   2      774.46      767.94     32.09 o 
   2  10   2        8.33       18.18      4.28 o 
   3  10   2       33.08       26.31      4.92 o 
   4  10   2        0.89        1.28      3.21 o 
  -5  11   2      462.26      445.37     23.74 o 
  -4  11   2      220.05      236.62     10.97 o 
  -3  11   2      176.45      173.33      8.92 o 
  -2  11   2        0.01        0.00      2.19 o 
  -1  11   2      332.92      318.97     12.48 o 
   0  11   2      389.38      390.18     19.89 o 
   1  11   2      207.97      201.29     12.83 o 
   2  11   2        9.28       14.33      4.49 o 
  -4  12   2       43.54       51.62      6.05 o 
  -3  12   2        8.77        8.46      3.38 o 
  -2  12   2      102.60      102.36      7.03 o 
  -1  12   2       13.81       15.83      5.13 o 
   0  12   2       31.51       34.44      6.63 o 
   1  12   2       71.15       78.29      8.13 o 
   0 -13   3       65.23       62.89      8.13 o 
   1 -13   3      189.24      187.14     16.04 o 
   2 -13   3       12.49       11.16      3.59 o 
   3 -13   3        0.80        0.00      2.56 o 
  -2 -12   3       51.77       41.07      6.63 o 
  -1 -12   3      133.29      128.56     10.05 o 
   0 -12   3        9.95       11.47      3.85 o 
   1 -12   3        4.42        4.81      4.81 o 
   2 -12   3        0.64        0.00      2.57 o 
   3 -12   3      118.13      120.43      8.56 o 
   4 -12   3       85.56      109.74     10.91 o 
   5 -12   3       27.60       33.37      7.70 o 
  -4 -11   3      203.10      209.63     13.26 o 
  -3 -11   3      109.99      111.02      9.20 o 
  -2 -11   3      669.04      656.92     28.88 o 
  -1 -11   3      200.92      198.08     12.41 o 
   0 -11   3      985.69      919.61     38.61 o 
   1 -11   3       13.07       10.09      2.83 o 
   2 -11   3      464.67      472.27     16.45 o 
   3 -11   3      312.14      319.66     12.75 o 
   4 -11   3        1.16        0.43      3.64 o 
   5 -11   3        3.83        4.71      4.28 o 
   6 -11   3      152.03      154.44     13.05 o 
  -5 -10   3       48.34       35.51      5.78 o 
  -4 -10   3       77.22       83.64      7.91 o 
  -3 -10   3      125.07      114.66      8.56 o 
  -2 -10   3       30.43       35.08      5.56 o 
  -1 -10   3       35.40       36.80      4.05 o 
   0 -10   3       93.33       84.20      5.54 o 
   1 -10   3       42.61       40.56      4.23 o 
   2 -10   3       17.38       16.56      3.96 o 
   3 -10   3       59.36       54.12      5.18 o 
   4 -10   3        8.81        5.56      3.85 o 
   5 -10   3       28.90       27.81      5.99 o 
   6 -10   3        2.73        1.71      3.42 o 
   7 -10   3       32.67       39.57      7.49 o 
  -5  -9   3       36.90       39.36      5.78 o 
  -4  -9   3      383.61      385.68     18.40 o 
  -3  -9   3      682.51      663.34     27.59 o 
  -2  -9   3        8.17        5.78      2.78 o 
  -1  -9   3      418.88      416.93     13.68 o 
   0  -9   3      630.11      619.43     18.81 o 
   1  -9   3     1725.61     1694.40     44.76 o 
   2  -9   3      250.72      271.70     10.34 o 
   3  -9   3      238.99      241.96     13.80 o 
   4  -9   3      952.90      989.77     41.07 o 
   5  -9   3      152.56      150.59     11.55 o 
   6  -9   3      135.08      136.26     10.91 o 
   7  -9   3        0.58        5.13      4.06 o 
  -6  -8   3       67.40       59.47      6.20 o 
  -5  -8   3      147.08      155.09      9.84 o 
  -4  -8   3      480.66      460.35     21.93 o 
  -3  -8   3        5.16        5.67      2.04 o 
  -2  -8   3       54.14       57.15      3.39 o 
  -1  -8   3       58.14       54.70      3.92 o 
   0  -8   3      313.31      319.45     10.95 o 
   1  -8   3      466.81      485.43     15.11 o 
   2  -8   3       92.40       97.37      5.27 o 
   3  -8   3       32.43       25.24      2.53 o 
   4  -8   3      709.71      725.80     21.86 o 
   5  -8   3       33.89       30.44      3.85 o 
   6  -8   3      132.44      138.25     11.66 o 
   7  -8   3       74.86       69.89      5.57 o 
   8  -8   3      123.70      117.14      7.02 o 
  -7  -7   3       32.63       37.01      5.35 o 
  -6  -7   3      110.88      121.07      8.13 o 
  -5  -7   3       15.91       18.82      3.64 o 
  -4  -7   3        1.13        2.78      2.35 o 
  -3  -7   3      275.92      270.01      9.65 o 
  -2  -7   3     1133.24     1108.16     24.62 o 
  -1  -7   3      815.49      822.86     21.01 o 
   0  -7   3       32.76       33.00      4.65 o 
   1  -7   3       44.85       45.15      4.49 o 
   2  -7   3     3619.21     3657.12     75.48 o 
   3  -7   3     4726.94     4855.79    122.16 o 
   4  -7   3      363.65      337.37      9.14 o 
   5  -7   3      590.76      566.43     17.54 o 
   6  -7   3      208.29      210.73     16.36 o 
   7  -7   3      226.23      245.28     10.05 o 
   8  -7   3       77.38       70.60      5.42 o 
  -7  -6   3       24.55       21.82      4.06 o 
  -6  -6   3       13.39       15.83      3.42 o 
  -5  -6   3      259.03      241.29     11.77 o 
  -4  -6   3       93.94       89.40      4.60 o 
  -3  -6   3     1948.11     1859.46     34.36 o 
  -2  -6   3     1109.31     1187.23     22.66 o 
  -1  -6   3       46.59       48.68      3.74 o 
   0  -6   3      806.73      913.52     17.78 o 
   1  -6   3     1276.49     1275.91     24.11 o 
   2  -6   3     1378.97     1378.93     26.07 o 
   3  -6   3      663.73      636.30     13.09 o 
   4  -6   3       49.22       46.15      2.28 o 
   5  -6   3      253.31      257.13     14.93 o 
   6  -6   3      103.97      109.74      4.68 o 
   7  -6   3      172.37      183.26      6.47 o 
   8  -6   3       27.83       25.90      3.47 o 
  -7  -5   3       40.21       42.78      5.13 o 
  -6  -5   3        0.37        1.78      1.58 o 
  -5  -5   3      102.05      107.21      8.34 o 
  -4  -5   3      490.74      484.42     14.76 o 
  -3  -5   3     1323.68     1356.95     28.84 o 
  -2  -5   3     1705.11     1671.97     30.80 o 
  -1  -5   3      268.07      233.19      5.55 o 
   0  -5   3      189.74      153.77      8.11 o 
   1  -5   3      349.05      362.45      7.89 o 
   2  -5   3      254.34      251.34      6.27 o 
   3  -5   3        2.38        5.96      1.27 o 
   4  -5   3     1775.54     1862.53     40.00 o 
   5  -5   3      138.62      138.56      7.45 o 
   6  -5   3      422.09      396.65     12.59 o 
   7  -5   3       66.11       61.85      3.35 o 
   8  -5   3       49.92       52.70      4.14 o 
   9  -5   3       37.28       40.76      3.99 o 
  -7  -4   3       26.22       24.05      2.80 o 
  -6  -4   3       15.00       16.20      2.25 o 
  -5  -4   3      260.01      250.84      8.37 o 
  -4  -4   3     1988.56     1900.34     48.99 o 
  -3  -4   3      855.13      807.02     17.62 o 
  -2  -4   3     3186.83     3266.30     66.59 o 
  -1  -4   3        9.09       20.45      1.73 o 
   0  -4   3       14.19       12.65      1.92 o 
   1  -4   3     1595.78     1530.07     27.97 o 
   2  -4   3     1103.41     1203.12     22.25 o 
   3  -4   3      333.82      321.04      6.72 o 
   4  -4   3     1607.86     1672.38     35.68 o 
   5  -4   3      320.37      316.78      8.13 o 
   6  -4   3        6.22        8.48      1.38 o 
   7  -4   3      185.90      184.42      7.09 o 
   8  -4   3       67.72       70.55      4.20 o 
   9  -4   3      262.15      255.90      9.43 o 
  -8  -3   3       76.55       66.31      6.42 o 
  -7  -3   3       13.41       15.69      2.25 o 
  -6  -3   3        1.68        3.47      1.43 o 
  -5  -3   3        7.87        9.55      2.03 o 
  -4  -3   3      178.59      177.16      6.09 o 
  -3  -3   3     1942.57     1966.15     40.44 o 
  -2  -3   3     1368.60     1352.56     28.20 o 
  -1  -3   3     1240.68     1254.57     30.16 o 
   0  -3   3       12.07       12.85      1.11 o 
   1  -3   3     5027.17     4888.95     90.12 o 
   2  -3   3      618.06      626.55     15.04 o 
   3  -3   3    10663.90    10371.62    297.30 o 
   4  -3   3      696.02      737.41     26.63 o 
   5  -3   3      164.13      169.23      6.76 o 
   6  -3   3      181.03      188.91      5.21 o 
   7  -3   3       60.33       58.00      4.60 o 
   8  -3   3       80.25       83.25      4.14 o 
   9  -3   3       13.47       12.67      2.12 o 
  -8  -2   3       27.06       26.74      4.28 o 
  -7  -2   3      408.70      429.32     13.12 o 
  -6  -2   3      846.20      868.70     23.68 o 
  -5  -2   3       70.96       66.09      3.32 o 
  -4  -2   3      379.12      398.17     11.54 o 
  -3  -2   3     2171.41     2080.16     42.53 o 
  -2  -2   3    11677.38    10139.14    181.11 o 
  -1  -2   3       74.19      102.56      3.96 o 
   0  -2   3       14.82       13.87      3.64 o 
   1  -2   3     1396.24     1358.17     47.00 o 
   2  -2   3    14754.55    12990.37    352.81 o 
   3  -2   3     5148.81     5553.28    274.13 o 
   4  -2   3       99.76      102.00      2.93 o 
   5  -2   3       75.51       73.85      3.24 o 
   6  -2   3     1128.06     1096.11     29.34 o 
   7  -2   3      328.80      324.66      9.75 o 
   8  -2   3       12.71       12.52      1.66 o 
   9  -2   3        1.61        3.64      1.36 o 
  -8  -1   3        1.86        1.60      1.66 o 
  -7  -1   3        8.14        9.00      1.89 o 
  -6  -1   3      109.85      108.24      5.35 o 
  -5  -1   3      487.85      508.74     14.55 o 
  -4  -1   3       33.20       28.15      1.40 o 
  -3  -1   3     2062.36     2130.25     37.48 o 
  -2  -1   3     2336.46     2420.32     49.20 o 
  -1  -1   3      493.46      509.55     16.80 o 
   0  -1   3      542.75      576.02     18.46 o 
   1  -1   3       38.26       31.43      1.26 o 
   2  -1   3       98.73       96.50      3.10 o 
   3  -1   3      291.98      295.41     11.55 o 
   4  -1   3        2.48        4.92      0.86 o 
   6  -1   3        1.25        2.78      1.07 o 
  -8   0   3       26.42       29.52      3.17 o 
  -7   0   3      108.30      118.35      5.27 o 
  -6   0   3      310.00      318.83     10.10 o 
  -5   0   3     1161.11     1156.39     30.50 o 
  -4   0   3      289.42      280.13      5.72 o 
  -3   0   3     3285.68     3202.33     64.91 o 
  -2   0   3     9416.97     8919.40    179.84 o 
  -1   0   3     4884.78     4572.15     81.46 o 
   0   0   3     1148.09     1078.57     23.85 o 
   1   0   3      103.49       87.61      2.92 o 
   2   0   3      111.85      123.55      3.55 o 
   3   0   3     4671.97     4646.17    168.99 o 
  -8   1   3       69.68       67.10      4.31 o 
  -7   1   3        6.94       12.09      2.12 o 
  -6   1   3        2.69        3.49      1.43 o 
  -5   1   3      265.74      273.49      8.98 o 
  -4   1   3     1965.17     1992.67     41.01 o 
  -3   1   3      743.89      789.59     16.98 o 
  -2   1   3     1104.21     1146.45     28.89 o 
  -1   1   3       45.41       44.79      2.19 o 
   0   1   3     1029.89     1024.14     21.33 o 
   1   1   3      363.03      361.14      7.92 o 
   2   1   3     1653.08     1662.32     41.67 o 
   3   1   3       42.36       53.48      2.99 o 
   4   1   3      965.77      959.73     25.11 o 
  -9   2   3        0.17        0.43      2.78 o 
  -8   2   3       34.17       37.43      5.13 o 
  -7   2   3      623.33      624.90     18.49 o 
  -6   2   3      504.64      510.52     15.17 o 
  -5   2   3      135.43      149.45      6.95 o 
  -4   2   3      111.92       86.42      3.11 o 
  -3   2   3      289.08      258.32      6.62 o 
  -2   2   3     1271.08     1165.81     33.80 o 
  -1   2   3       88.55       95.27      3.07 o 
   0   2   3     1903.56     1874.58     38.50 o 
   1   2   3     5018.69     4457.57     92.69 o 
   2   2   3      477.93      428.37     11.60 o 
   3   2   3     1480.45     1496.35     31.22 o 
   4   2   3      326.80      340.43      7.62 o 
   5   2   3      722.47      721.64     19.51 o 
   6   2   3       23.01       21.46      1.73 o 
   7   2   3      311.11      300.44      8.70 o 
  -9   3   3        3.03        2.57      3.21 o 
  -8   3   3      132.14      130.06      8.77 o 
  -7   3   3      306.02      318.30     15.19 o 
  -6   3   3       93.45       90.75      7.91 o 
  -5   3   3      363.44      368.08     16.15 o 
  -4   3   3        5.59        6.23      1.24 o 
  -3   3   3     3678.62     3477.56     71.03 o 
  -2   3   3      496.21      483.57     11.31 o 
  -1   3   3       16.95       21.31      1.68 o 
   0   3   3       34.64       30.94      1.68 o 
   1   3   3     8354.51     7623.79    176.00 o 
   2   3   3     4498.23     4323.85    102.29 o 
   3   3   3     1001.95     1053.82     22.62 o 
   4   3   3      259.24      262.18      6.46 o 
   5   3   3     1172.85     1227.44     26.15 o 
   6   3   3      687.38      727.72     20.27 o 
   7   3   3      132.60      133.49      5.07 o 
   8   3   3       18.40       16.47      2.57 o 
  -9   4   3       56.38       69.74      7.27 o 
  -8   4   3       17.69       17.11      4.28 o 
  -7   4   3      106.39      104.39      8.13 o 
  -6   4   3       49.51       51.34      5.35 o 
  -5   4   3      408.84      404.08     17.97 o 
  -4   4   3      840.35      791.00     18.01 o 
  -3   4   3      798.10      847.32     19.08 o 
  -2   4   3      399.94      433.37     10.64 o 
  -1   4   3     1730.84     1798.29     33.02 o 
   0   4   3     4760.63     4822.02     98.03 o 
   1   4   3       17.36       22.47      1.59 o 
   2   4   3       66.34       56.32      1.89 o 
   3   4   3      483.63      493.65     11.61 o 
   4   4   3     1504.49     1500.80     32.11 o 
   5   4   3        4.25        6.73      1.25 o 
   6   4   3       72.62       82.80      4.23 o 
   7   4   3       55.69       45.49      3.25 o 
   8   4   3       18.94       19.05      2.34 o 
  -8   5   3      306.57      315.09     16.47 o 
  -7   5   3       18.35       20.75      4.49 o 
  -6   5   3      274.02      271.24     14.12 o 
  -5   5   3      434.43      418.41     18.82 o 
  -4   5   3     1522.97     1519.32     39.48 o 
  -3   5   3       99.97       91.11      4.69 o 
  -2   5   3      534.37      501.91     10.78 o 
  -1   5   3      143.87      113.84      4.73 o 
   0   5   3      508.33      501.52     11.98 o 
   1   5   3      699.29      712.28     16.08 o 
   2   5   3      293.72      321.99      8.44 o 
   3   5   3     1423.66     1413.21     30.76 o 
   4   5   3       90.74       98.87      3.82 o 
   5   5   3       40.10       41.97      2.64 o 
   6   5   3      134.40      146.33      6.42 o 
   7   5   3      216.61      220.70      8.39 o 
  -8   6   3       14.76       16.69      4.92 o 
  -7   6   3       90.24       96.69      8.34 o 
  -6   6   3        3.92        1.50      2.99 o 
  -5   6   3       38.09       33.87      3.70 o 
  -4   6   3        2.12        2.20      1.41 o 
  -3   6   3      732.44      753.09     21.48 o 
  -2   6   3        6.81        5.53      1.73 o 
  -1   6   3        4.40       11.86      3.10 o 
   0   6   3       82.77       85.88      3.68 o 
   1   6   3     2408.06     2393.84     49.98 o 
   2   6   3      361.35      359.49     11.82 o 
   3   6   3       20.73       25.39      2.28 o 
   4   6   3       33.26       33.26      2.64 o 
   5   6   3      504.32      487.24     12.34 o 
   6   6   3      100.75      104.50      5.75 o 
   7   6   3       22.28       21.35      3.18 o 
  -8   7   3      609.08      616.49     28.24 o 
  -7   7   3      449.61      452.42     22.25 o 
  -6   7   3      121.11      127.49      9.84 o 
  -5   7   3      127.76      121.72      8.98 o 
  -4   7   3      645.47      627.54     19.06 o 
  -3   7   3     1139.10     1143.02     31.39 o 
  -2   7   3      998.94     1041.27     28.59 o 
  -1   7   3        3.59        8.04      1.97 o 
   0   7   3     1218.44     1213.91     27.06 o 
   1   7   3      676.08      705.03     16.67 o 
   2   7   3     2341.20     2393.48     62.53 o 
   3   7   3      565.38      564.26     17.30 o 
   4   7   3      781.83      771.57     22.50 o 
   5   7   3      610.00      638.72     19.31 o 
   6   7   3      295.21      321.30     17.54 o 
  -7   8   3       47.91       48.77      7.49 o 
  -6   8   3      102.51       84.92      8.56 o 
  -5   8   3       34.82       33.37      5.78 o 
  -4   8   3      521.46      501.83     16.56 o 
  -3   8   3      384.44      391.46     13.54 o 
  -2   8   3        1.67        1.49      1.71 o 
  -1   8   3       18.18       14.26      2.57 o 
   0   8   3      516.66      555.67     16.86 o 
   1   8   3        2.57        1.71      2.35 o 
   2   8   3      266.34      276.72     10.51 o 
   3   8   3       11.58       12.31      2.64 o 
   4   8   3       26.59       31.07      3.59 o 
   5   8   3      139.86      140.99      6.99 o 
  -7   9   3        0.54        1.07      3.85 o 
  -6   9   3       55.90       60.11      8.34 o 
  -5   9   3      390.67      400.87     20.96 o 
  -4   9   3        7.46       14.98      3.23 o 
  -3   9   3        4.80        5.04      2.41 o 
  -2   9   3       32.47       35.72      4.16 o 
  -1   9   3      932.30      931.23     26.62 o 
   0   9   3       79.06       82.36      6.52 o 
   1   9   3        9.56       10.91      3.42 o 
   2   9   3      161.20      175.19     10.70 o 
   3   9   3      658.42      650.29     27.38 o 
   4   9   3      153.01      152.61      7.70 o 
  -6  10   3      110.33      103.32     10.05 o 
  -5  10   3      106.35      100.32     10.05 o 
  -4  10   3       15.54       17.21      3.70 o 
  -3  10   3      147.47      135.23      7.71 o 
  -2  10   3      660.52      615.68     19.81 o 
  -1  10   3      239.27      208.72      9.22 o 
   0  10   3       34.46       33.37      5.78 o 
   1  10   3       20.89       20.32      4.92 o 
   2  10   3      138.55      113.59      8.98 o 
   3  10   3        6.93        8.56      3.85 o 
  -5  11   3      112.86      102.68     10.70 o 
  -4  11   3      296.42      340.72     14.06 o 
  -3  11   3      382.26      396.30     15.05 o 
  -2  11   3      150.94      132.32      7.71 o 
  -1  11   3       13.17       13.06      3.25 o 
   0  11   3      445.83      439.59     21.82 o 
   1  11   3      160.88      154.23     11.12 o 
   2  11   3        3.44        2.78      3.64 o 
  -2  12   3       16.43       20.11      4.01 o 
  -1  12   3       13.55       19.25      5.56 o 
   0 -13   4        1.17        1.07      3.42 o 
   1 -13   4      121.58      122.42      7.91 o 
   2 -13   4      201.59      191.45      9.99 o 
   3 -13   4      105.68      105.24     11.55 o 
  -2 -12   4      121.40      143.54     10.91 o 
  -1 -12   4       86.70       88.99      8.34 o 
   0 -12   4       84.75       85.17      6.21 o 
   1 -12   4      150.37      148.35      8.25 o 
   2 -12   4      244.15      239.35     10.81 o 
   3 -12   4       64.71       58.78      5.96 o 
   4 -12   4        8.10       10.48      5.35 o 
   5 -12   4        1.48        2.57      4.06 o 
  -4 -11   4       15.50       13.69      4.71 o 
  -3 -11   4        0.33        0.43      3.21 o 
  -2 -11   4      225.26      217.76     13.26 o 
  -1 -11   4      355.92      348.62     13.08 o 
   0 -11   4      119.36      113.83      8.98 o 
   1 -11   4        2.11        5.54      2.46 o 
   2 -11   4      299.48      299.69     12.09 o 
   3 -11   4      853.86      854.40     41.07 o 
   4 -11   4       24.26       23.53      6.20 o 
   5 -11   4        4.88        4.28      4.28 o 
   6 -11   4        1.05        1.07      4.06 o 
  -5 -10   4      321.66      347.82     18.18 o 
  -4 -10   4       42.81       35.72      5.78 o 
  -3 -10   4       76.34       69.95      7.06 o 
  -2 -10   4      245.82      234.66     13.26 o 
  -1 -10   4      682.82      673.23     20.64 o 
   0 -10   4      280.87      279.84     10.93 o 
   1 -10   4      110.98      101.43     10.05 o 
   2 -10   4      549.79      560.93     18.10 o 
   3 -10   4      965.26      987.42     28.64 o 
   4 -10   4      409.60      411.99     21.82 o 
   5 -10   4       34.93       41.07      7.27 o 
   6 -10   4      129.62      124.92     11.34 o 
   7 -10   4      118.96      134.12     12.41 o 
  -5  -9   4        4.13        2.78      3.21 o 
  -4  -9   4        1.69        2.57      2.99 o 
  -3  -9   4        4.37        3.21      2.78 o 
  -2  -9   4      265.85      240.19      9.37 o 
  -1  -9   4       16.10       14.07      2.64 o 
   0  -9   4      235.84      221.91      8.98 o 
   1  -9   4        1.96        3.87      2.46 o 
   2  -9   4       40.32       42.73      4.16 o 
   3  -9   4      292.97      296.68     11.08 o 
   4  -9   4      570.13      563.87     26.31 o 
   5  -9   4       14.48       13.05      4.49 o 
   6  -9   4       22.97       24.39      5.78 o 
   7  -9   4       14.44       24.39      6.20 o 
  -6  -8   4      140.12      159.36     10.48 o 
  -5  -8   4        0.90        1.07      2.78 o 
  -4  -8   4      158.95      179.04     10.70 o 
  -3  -8   4      629.25      613.71     25.46 o 
  -2  -8   4       97.83      108.92      5.59 o 
  -1  -8   4        8.04       11.97      2.19 o 
   0  -8   4       56.59       51.10      3.90 o 
   1  -8   4     1791.35     1798.04     46.81 o 
   2  -8   4     3067.21     3191.15     80.01 o 
   3  -8   4      105.59      110.46      4.63 o 
   4  -8   4      229.87      222.56      9.52 o 
   5  -8   4     1122.20     1160.00     32.97 o 
   6  -8   4      182.88      194.13      8.70 o 
   7  -8   4        8.13        4.94      2.49 o 
   8  -8   4        3.91        5.51      2.80 o 
  -7  -7   4       55.45       55.19      5.99 o 
  -6  -7   4        0.06        0.00      2.57 o 
  -5  -7   4       65.43       69.31      6.20 o 
  -4  -7   4       21.61       22.89      3.85 o 
  -3  -7   4       71.10       74.66      5.99 o 
  -2  -7   4        5.80        8.67      1.89 o 
  -1  -7   4      749.94      748.22     21.02 o 
   0  -7   4      583.73      573.99     15.60 o 
   1  -7   4      184.63      205.26      7.99 o 
   2  -7   4      550.94      566.84     13.86 o 
   3  -7   4      313.00      314.09      8.75 o 
   4  -7   4        5.13        6.21      2.04 o 
   5  -7   4       79.13       68.69      4.61 o 
   6  -7   4        0.00        0.37      1.80 o 
   7  -7   4       22.22       19.11      3.17 o 
   8  -7   4        2.93        0.00      1.95 o 
  -7  -6   4       72.62       68.67      6.20 o 
  -6  -6   4      462.27      446.22     19.47 o 
  -5  -6   4      165.60      167.07      9.41 o 
  -4  -6   4      165.18      155.51      8.77 o 
  -3  -6   4        0.17        1.18      1.21 o 
  -2  -6   4     2645.92     2595.81     54.06 o 
  -1  -6   4      262.54      242.57      6.98 o 
   0  -6   4      356.18      334.63      8.76 o 
   1  -6   4      131.07      130.81      3.96 o 
   2  -6   4     3933.39     3935.33     70.73 o 
   3  -6   4     1702.31     1722.32     32.04 o 
   4  -6   4      148.82      157.92      5.49 o 
   5  -6   4      114.70      118.06      4.73 o 
   6  -6   4     1063.97     1060.42     24.99 o 
   7  -6   4      248.20      275.26      8.47 o 
   8  -6   4        3.58        5.13      2.99 o 
  -8  -5   4       11.25       16.69      4.06 o 
  -7  -5   4       23.73       24.39      4.28 o 
  -6  -5   4      325.28      310.39     14.55 o 
  -5  -5   4      613.42      580.99     23.32 o 
  -4  -5   4       75.33       65.49      5.13 o 
  -3  -5   4      697.24      675.33     15.45 o 
  -2  -5   4      456.65      444.97     10.80 o 
  -1  -5   4       29.44       16.72      2.08 o 
   0  -5   4      965.20     1056.50     22.98 o 
   1  -5   4      633.70      653.22     13.07 o 
   2  -5   4       16.29       11.35      1.18 o 
   3  -5   4      456.46      420.43      8.89 o 
   4  -5   4      263.74      263.89      7.40 o 
   5  -5   4      332.09      338.16      9.04 o 
   6  -5   4      293.99      293.49      9.07 o 
   7  -5   4      134.51      129.99      5.31 o 
   8  -5   4      346.08      343.93     11.99 o 
   9  -5   4        6.15        4.34      2.19 o 
  -8  -4   4      145.03      147.39      9.20 o 
  -7  -4   4      305.43      307.18     14.33 o 
  -6  -4   4       18.14       17.86      2.42 o 
  -5  -4   4      185.44      191.11      7.15 o 
  -4  -4   4      642.78      599.27     17.19 o 
  -3  -4   4     1719.15     1617.18     33.94 o 
  -2  -4   4      257.98      225.74      6.69 o 
  -1  -4   4      777.89      766.28     16.93 o 
   0  -4   4      601.70      627.20     17.53 o 
   1  -4   4     1467.57     1449.21     23.74 o 
   2  -4   4     7455.81     7360.90    186.47 o 
   3  -4   4      466.07      460.86      9.23 o 
   4  -4   4     1778.79     1764.54     32.20 o 
   5  -4   4     1287.27     1340.60     24.83 o 
   6  -4   4      683.49      663.62     15.38 o 
   7  -4   4      129.34      120.36      5.36 o 
   8  -4   4       99.04      100.62      5.05 o 
   9  -4   4       34.08       34.80      3.29 o 
  -8  -3   4       61.20       59.90      5.78 o 
  -7  -3   4      189.19      194.45     10.27 o 
  -6  -3   4      235.89      225.88      8.07 o 
  -5  -3   4       41.43       39.46      2.86 o 
  -4  -3   4     1686.58     1587.24     33.15 o 
  -3  -3   4      832.07      793.87     21.57 o 
  -2  -3   4       30.50       31.04      1.52 o 
  -1  -3   4       41.16       42.45      2.45 o 
   0  -3   4      322.74      280.02      9.73 o 
   1  -3   4     1318.31     1362.98     28.44 o 
   2  -3   4      128.38      161.09      6.86 o 
   3  -3   4       62.99       65.78      3.03 o 
   4  -3   4      214.95      208.43     11.61 o 
   5  -3   4     1027.97     1057.45     32.69 o 
   6  -3   4      142.04      149.08      4.39 o 
   7  -3   4        7.72        8.30      1.58 o 
   8  -3   4      100.98       99.18      4.51 o 
   9  -3   4       94.79       96.74      4.44 o 
  -8  -2   4        0.46        2.35      2.57 o 
  -7  -2   4       15.86       20.03      2.64 o 
  -6  -2   4        1.61        2.77      1.43 o 
  -5  -2   4       10.15       12.22      1.80 o 
  -4  -2   4      601.92      613.27     13.67 o 
  -3  -2   4      673.77      711.15     13.42 o 
  -2  -2   4     1452.16     1397.90     29.18 o 
  -1  -2   4      665.68      605.36     13.66 o 
   0  -2   4      898.69      949.63     29.43 o 
   1  -2   4       18.42        7.39      1.71 o 
   2  -2   4     2037.87     2185.53     71.90 o 
   3  -2   4     2122.34     2167.97    106.64 o 
   4  -2   4       74.50       80.33      5.45 o 
   5  -2   4     1195.62     1255.15     35.72 o 
   6  -2   4      438.56      418.20     30.16 o 
   7  -2   4      252.46      237.71      7.48 o 
   8  -2   4        9.82       10.40      1.49 o 
   9  -2   4       67.91       61.20      2.95 o 
  -8  -1   4       21.73       20.54      3.85 o 
  -7  -1   4      247.59      260.65      9.19 o 
  -6  -1   4      551.46      569.95     16.59 o 
  -5  -1   4      874.53      882.37     24.07 o 
  -4  -1   4     1252.96     1279.14     23.13 o 
  -3  -1   4     9215.85     8729.09    184.04 o 
  -2  -1   4     7003.78     6659.92    143.35 o 
  -1  -1   4      876.20      789.25     22.47 o 
   0  -1   4      316.62      330.02      7.64 o 
   1  -1   4      636.17      650.66     16.62 o 
   2  -1   4     5556.06     5705.70    269.10 o 
   3  -1   4     2122.35     2116.37     53.00 o 
   4  -1   4      327.46      305.47     12.19 o 
   5  -1   4        1.17        2.78      1.07 o 
   6  -1   4     1027.90     1008.17     37.43 o 
  -8   0   4      378.68      403.65     17.97 o 
  -7   0   4       21.11       25.83      2.95 o 
  -6   0   4      253.61      261.01      8.98 o 
  -5   0   4        3.27        5.98      2.57 o 
  -4   0   4      131.81      125.59      3.89 o 
  -3   0   4     3033.19     3172.99     64.54 o 
  -2   0   4     2203.93     2248.01     45.95 o 
  -1   0   4      468.15      516.06     11.55 o 
   0   0   4      137.29      137.48      3.76 o 
   1   0   4      151.98      151.13     12.23 o 
   2   0   4      844.05      856.21     35.40 o 
   3   0   4      185.57      192.71      5.29 o 
   4   0   4      867.31      851.16     31.87 o 
   5   0   4      285.46      259.26     10.27 o 
  -9   1   4      105.40      114.44      8.34 o 
  -8   1   4      533.33      555.96     23.32 o 
  -7   1   4      177.52      181.18     10.05 o 
  -6   1   4        6.65       11.12      2.99 o 
  -5   1   4      383.82      382.75     11.84 o 
  -4   1   4     2023.91     2044.28     42.41 o 
  -3   1   4     2472.56     2442.00     50.19 o 
  -2   1   4      354.00      375.42     10.74 o 
  -1   1   4     1243.96     1177.42     24.82 o 
   0   1   4       54.26       74.65      3.53 o 
   1   1   4      606.75      557.30     12.11 o 
   2   1   4        7.54        8.48      1.06 o 
   3   1   4     4247.96     4273.02    222.47 o 
   4   1   4     1204.54     1214.30     30.62 o 
   5   1   4     1164.32     1133.52     42.14 o 
   6   1   4       27.22       22.25      2.14 o 
  -9   2   4      134.36      145.89      9.84 o 
  -8   2   4        8.83       12.83      3.85 o 
  -7   2   4       11.76       13.48      3.42 o 
  -6   2   4        4.40        4.49      2.35 o 
  -5   2   4       13.38       15.66      2.19 o 
  -4   2   4       59.27       64.36      2.84 o 
  -3   2   4      103.54      115.90      3.90 o 
  -2   2   4      160.97      157.17      6.04 o 
  -1   2   4      685.12      723.48     15.98 o 
   0   2   4      689.08      700.00     15.36 o 
   1   2   4      274.57      300.07      7.12 o 
   2   2   4      312.29      418.03     11.75 o 
   3   2   4      958.38     1089.08     28.21 o 
   4   2   4     1637.22     1693.16     42.84 o 
   5   2   4        5.27        5.78      1.71 o 
   6   2   4      113.11      106.74      5.78 o 
   7   2   4        2.76        4.06      1.71 o 
  -9   3   4       39.76       41.50      5.99 o 
  -8   3   4       56.83       61.61      6.42 o 
  -7   3   4      277.88      276.80     13.90 o 
  -6   3   4      710.54      718.96     28.88 o 
  -5   3   4       84.31       92.13      4.36 o 
  -4   3   4       94.25       93.43      3.70 o 
  -3   3   4     2148.04     2068.70     43.25 o 
  -2   3   4     7281.13     6891.65    139.86 o 
  -1   3   4     1492.21     1492.86     31.64 o 
   0   3   4      131.82      132.14      6.09 o 
   1   3   4      381.72      537.34     12.13 o 
   2   3   4     4171.02     4104.96    102.95 o 
   3   3   4     1788.15     1783.20     45.70 o 
   4   3   4       53.32       66.11      4.92 o 
   5   3   4      505.33      513.82     21.39 o 
   6   3   4      221.58      228.03     11.12 o 
   7   3   4        3.43        7.06      2.35 o 
   8   3   4        0.07        0.00      1.71 o 
  -8   4   4       13.01       14.97      4.28 o 
  -7   4   4       56.39       61.61      6.20 o 
  -6   4   4       41.87       43.85      5.56 o 
  -5   4   4      377.64      361.80     11.98 o 
  -4   4   4       14.65       17.39      2.34 o 
  -3   4   4     1864.35     1810.49     38.44 o 
  -2   4   4      788.77      762.41     17.50 o 
  -1   4   4      179.56      153.04      5.82 o 
   0   4   4       37.63       48.48      2.46 o 
   1   4   4      612.70      527.71     12.21 o 
   2   4   4      385.48      384.90     11.73 o 
   3   4   4      190.86      199.59      7.03 o 
   4   4   4       36.91       36.77      2.67 o 
   5   4   4     1038.85     1035.80     27.64 o 
   6   4   4       17.38       17.75      3.42 o 
   7   4   4        9.22       10.48      2.99 o 
  -8   5   4      140.07      160.86     11.12 o 
  -7   5   4      112.58      112.52      8.77 o 
  -6   5   4      211.94      211.56     12.19 o 
  -5   5   4      479.88      484.00     14.97 o 
  -4   5   4      867.16      854.20     23.82 o 
  -3   5   4      348.85      317.71     10.74 o 
  -2   5   4        0.17        0.00      0.95 o 
  -1   5   4     2600.69     2706.16     56.45 o 
   0   5   4     1668.25     1696.14     36.14 o 
   1   5   4       15.27       21.85      1.88 o 
   2   5   4        9.08       11.27      2.14 o 
   3   5   4      472.80      489.62     14.65 o 
   4   5   4     1242.17     1241.41     33.30 o 
   5   5   4       19.61       23.95      3.21 o 
   6   5   4       24.92       26.95      4.49 o 
   7   5   4       15.84       17.54      4.06 o 
  -8   6   4      190.17      179.69     12.19 o 
  -7   6   4        6.17        5.56      3.64 o 
  -6   6   4      163.10      169.20     11.12 o 
  -5   6   4      600.12      597.65     18.15 o 
  -4   6   4     1708.56     1659.08     43.64 o 
  -3   6   4      659.36      682.01     31.23 o 
  -2   6   4      299.12      298.36     10.43 o 
  -1   6   4      229.21      226.84      7.04 o 
   0   6   4     1198.01     1209.61     26.73 o 
   1   6   4      503.84      498.95     12.31 o 
   2   6   4      225.53      218.28      8.31 o 
   3   6   4       31.33       36.63      3.39 o 
   4   6   4     1173.78     1177.77     32.31 o 
   5   6   4      484.16      501.49     15.56 o 
   6   6   4        3.07        7.06      3.42 o 
  -8   7   4       33.93       30.38      6.42 o 
  -7   7   4       44.85       44.92      7.06 o 
  -6   7   4       25.28       19.04      4.71 o 
  -5   7   4       56.67       61.82      7.27 o 
  -4   7   4       22.49       25.31      3.47 o 
  -3   7   4       43.03       53.79      4.71 o 
  -2   7   4      280.65      285.26     10.36 o 
  -1   7   4      855.50      851.02     23.97 o 
   0   7   4      885.47      881.04     24.43 o 
   1   7   4       49.53       64.50      4.47 o 
   2   7   4       51.34       59.65      4.32 o 
   3   7   4      339.95      362.63     12.52 o 
   4   7   4        2.38        0.92      1.95 o 
   5   7   4      318.02      329.97     11.69 o 
   6   7   4       25.27       33.37      5.99 o 
  -7   8   4       20.21       29.73      6.20 o 
  -6   8   4       51.30       55.62      7.70 o 
  -5   8   4       13.05       14.12      4.28 o 
  -4   8   4      113.68      107.20      6.57 o 
  -3   8   4     1037.21     1028.11     29.27 o 
  -2   8   4      637.73      681.85     20.57 o 
  -1   8   4       31.24       24.16      3.25 o 
   0   8   4      183.59      179.96      7.63 o 
   1   8   4      629.16      629.12     26.53 o 
   2   8   4     1703.09     1629.37     60.32 o 
   3   8   4      148.46      146.91      7.24 o 
   4   8   4      110.74      110.26      6.36 o 
   5   8   4      145.67      142.46      7.39 o 
  -6   9   4        9.51        5.56      4.06 o 
  -5   9   4       44.28       39.79      6.63 o 
  -4   9   4       71.67       80.11      8.24 o 
  -3   9   4      210.60      203.06      9.30 o 
  -2   9   4       82.16       69.61      5.14 o 
  -1   9   4      203.02      189.71      8.54 o 
   0   9   4      666.11      661.63     28.66 o 
   1   9   4      193.81      184.18     11.55 o 
   2   9   4        1.34        1.71      2.99 o 
   3   9   4       20.33       17.33      4.49 o 
   4   9   4        2.22        4.28      3.21 o 
  -5  10   4      166.69      191.67     13.90 o 
  -4  10   4      275.10      280.29     11.94 o 
  -3  10   4      173.63      189.98      9.29 o 
  -2  10   4      132.31      123.70      9.20 o 
  -1  10   4      735.42      744.71     31.87 o 
   0  10   4      151.61      143.32     10.70 o 
   1  10   4       58.85       56.04      7.27 o 
   2  10   4        1.46        2.35      3.21 o 
   3  10   4      326.97      310.39     16.69 o 
  -4  11   4      120.87      114.23      8.56 o 
  -3  11   4       16.50       20.33      4.01 o 
  -2  11   4       49.25       50.71      5.45 o 
  -1  11   4       86.15       89.42      9.20 o 
   0  11   4       17.91       19.25      5.13 o 
   1  11   4       17.04       19.25      5.35 o 
   0 -13   5       16.46       18.13      3.92 o 
   1 -13   5        1.53        0.93      2.65 o 
   2 -13   5        9.04        4.98      3.08 o 
   3 -13   5      129.45      129.42     12.83 o 
  -2 -12   5       28.87       25.03      5.78 o 
  -1 -12   5      268.94      235.30     14.33 o 
   0 -12   5        0.00        1.79      2.46 o 
   1 -12   5      180.93      174.81      9.02 o 
   2 -12   5      217.11      225.04     10.60 o 
   3 -12   5        0.80        0.00      3.64 o 
   4 -12   5        0.40        0.00      3.64 o 
   5 -12   5      213.24      209.63     16.04 o 
  -4 -11   5        7.35        8.77      4.06 o 
  -3 -11   5        1.31        1.71      3.21 o 
  -2 -11   5      427.44      400.02     20.11 o 
  -1 -11   5       79.25       71.40      5.65 o 
   0 -11   5      145.46      153.29      9.09 o 
   1 -11   5       45.93       46.96      4.93 o 
   2 -11   5       14.63       17.69      3.53 o 
   3 -11   5        8.86        5.56      2.72 o 
   4 -11   5       53.93       57.76      8.77 o 
   5 -11   5       46.66       42.35      7.91 o 
   6 -11   5       13.03       20.96      6.63 o 
  -5 -10   5      107.90       91.34      8.56 o 
  -4 -10   5      135.51      152.31     10.70 o 
  -3 -10   5        1.27        0.00      2.57 o 
  -2 -10   5      113.25      116.58      8.77 o 
  -1 -10   5      459.44      439.24     21.28 o 
   0 -10   5      351.19      339.99     12.46 o 
   1 -10   5        2.32        4.00      2.04 o 
   2 -10   5      119.85      125.01      6.88 o 
   3 -10   5      698.00      724.74     22.35 o 
   4 -10   5      189.63      191.45     13.69 o 
   5 -10   5      177.27      173.05     12.83 o 
   6 -10   5        4.78        4.28      4.06 o 
   7 -10   5      230.58      244.72     17.11 o 
  -5  -9   5      316.58      318.94     16.69 o 
  -4  -9   5       93.00      103.53      8.13 o 
  -3  -9   5       63.81       53.26      5.78 o 
  -2  -9   5        5.93        7.44      2.25 o 
  -1  -9   5      732.97      706.73     21.09 o 
   0  -9   5      568.25      571.43     17.83 o 
   1  -9   5       87.44       85.11      5.33 o 
   2  -9   5       10.39        7.58      2.31 o 
   3  -9   5      672.93      688.97     27.81 o 
   4  -9   5      986.52      967.95     40.43 o 
   5  -9   5      187.31      200.86     13.48 o 
   6  -9   5        3.38        3.64      3.64 o 
   7  -9   5      114.75       99.90     10.05 o 
  -6  -8   5      121.02      134.12      9.63 o 
  -5  -8   5        4.62        3.64      2.99 o 
  -4  -8   5       54.95       53.48      5.78 o 
  -3  -8   5       74.24       78.72      6.63 o 
  -2  -8   5      459.09      457.06     14.51 o 
  -1  -8   5       60.71       57.87      4.16 o 
   0  -8   5       25.20       23.08      2.92 o 
   1  -8   5        6.37        6.45      2.78 o 
   2  -8   5     1616.19     1684.05     48.88 o 
   3  -8   5       31.74       37.36      2.99 o 
   4  -8   5        2.30        1.50      1.80 o 
   5  -8   5        0.82        3.10      2.27 o 
   6  -8   5       84.09       84.64      8.13 o 
   7  -8   5        9.06        8.45      2.72 o 
   8  -8   5       47.60       47.90      4.96 o 
  -7  -7   5       38.72       37.86      5.78 o 
  -6  -7   5      125.36      129.20      8.98 o 
  -5  -7   5        5.25        4.49      2.78 o 
  -4  -7   5      318.64      301.40     14.76 o 
  -3  -7   5     1000.02      950.55     28.99 o 
  -2  -7   5      419.74      416.21     22.03 o 
  -1  -7   5      877.14      900.29     24.80 o 
   0  -7   5      202.98      201.18      7.78 o 
   1  -7   5     1857.00     1862.75     39.88 o 
   2  -7   5      169.77      168.12      5.67 o 
   3  -7   5      164.31      172.39      5.69 o 
   4  -7   5      126.81      119.08      7.91 o 
   5  -7   5     1116.04     1071.05     30.24 o 
   6  -7   5      522.18      569.98     18.00 o 
   7  -7   5       10.85        5.52      2.34 o 
   8  -7   5       45.59       37.23      5.56 o 
  -7  -6   5        7.92        5.35      3.21 o 
  -6  -6   5       22.71       26.53      4.49 o 
  -5  -6   5      133.24      125.99      8.13 o 
  -4  -6   5       34.48       29.73      4.28 o 
  -3  -6   5      406.50      406.59     12.55 o 
  -2  -6   5       31.47       27.63      2.71 o 
  -1  -6   5      645.99      621.73     17.77 o 
   0  -6   5      215.28      226.65      6.69 o 
   1  -6   5       55.56       83.89      3.94 o 
   2  -6   5      380.61      423.46      9.41 o 
   3  -6   5      904.20      941.04     18.48 o 
   4  -6   5      104.14      111.84      5.54 o 
   5  -6   5       32.32       31.20      2.66 o 
   6  -6   5       19.13       17.39      2.33 o 
   7  -6   5       52.09       47.66      3.44 o 
   8  -6   5      216.03      196.59     11.55 o 
  -7  -5   5        8.07        6.42      3.21 o 
  -6  -5   5      166.43      179.90     10.05 o 
  -5  -5   5      547.66      554.25     22.89 o 
  -4  -5   5     1767.83     1792.16     64.39 o 
  -3  -5   5      347.60      357.16      9.28 o 
  -2  -5   5      880.97      855.04     19.19 o 
  -1  -5   5      704.13      689.37     15.86 o 
   0  -5   5     1736.94     1718.34     38.37 o 
   1  -5   5      297.40      310.04      6.36 o 
   2  -5   5      624.00      594.18     10.77 o 
   3  -5   5      961.83      936.65     16.05 o 
   4  -5   5     1293.60     1323.49     25.02 o 
   5  -5   5      212.73      230.89      6.90 o 
   6  -5   5      381.01      372.31     12.38 o 
   7  -5   5      259.71      270.38     19.79 o 
   8  -5   5      333.01      308.05     11.08 o 
  -8  -4   5        9.17        5.78      3.21 o 
  -7  -4   5        7.81       10.27      3.21 o 
  -6  -4   5      157.29      162.57      9.20 o 
  -5  -4   5      295.41      279.16     12.83 o 
  -4  -4   5       51.62       47.66      3.23 o 
  -3  -4   5      142.46      135.24      4.43 o 
  -2  -4   5      626.41      627.45     14.39 o 
  -1  -4   5     1910.54     1926.53     34.74 o 
   0  -4   5       60.84       70.07      2.82 o 
   1  -4   5       57.24       78.13      3.00 o 
   2  -4   5      442.64      491.47     11.38 o 
   3  -4   5      553.38      513.66     16.21 o 
   4  -4   5      183.60      181.60      5.43 o 
   5  -4   5       62.75       66.59      3.04 o 
   6  -4   5      279.14      257.51      6.14 o 
   7  -4   5      266.54      259.99     10.37 o 
   8  -4   5       66.62       67.12      6.52 o 
  -8  -3   5       73.31       76.79      6.85 o 
  -7  -3   5      337.78      356.38     16.26 o 
  -6  -3   5        0.88        1.07      1.93 o 
  -5  -3   5       77.98       74.16      4.05 o 
  -4  -3   5      145.33      134.73      5.34 o 
  -3  -3   5     3125.77     2984.64     52.72 o 
  -2  -3   5       86.03       81.88      4.95 o 
  -1  -3   5       35.34       51.97      6.74 o 
   0  -3   5        3.86       10.00      1.19 o 
   1  -3   5     5790.90     5765.84    117.12 o 
   2  -3   5     3332.15     3597.92     72.96 o 
   3  -3   5      129.93      159.20      5.60 o 
   4  -3   5      277.89      271.97      8.32 o 
   5  -3   5     1138.41     1078.21     43.69 o 
   6  -3   5      677.13      647.76     29.41 o 
   7  -3   5        9.21       10.84      1.80 o 
   8  -3   5      139.92      137.57      5.48 o 
  -8  -2   5       22.51       25.67      4.49 o 
  -7  -2   5        1.30        0.00      2.35 o 
  -6  -2   5        3.19        0.64      1.93 o 
  -5  -2   5      184.77      182.17      6.94 o 
  -4  -2   5     1219.74     1214.23     22.31 o 
  -3  -2   5     1080.63     1077.81     23.22 o 
  -2  -2   5     1970.27     2017.93     41.80 o 
  -1  -2   5      247.73      283.93      7.14 o 
   0  -2   5     2761.40     2825.39     67.07 o 
   1  -2   5       18.64       20.43      2.34 o 
   2  -2   5       61.66       48.34      1.95 o 
   3  -2   5      438.76      469.44     13.05 o 
   4  -2   5      427.92      471.05     12.92 o 
   5  -2   5       81.92       83.49      3.33 o 
   6  -2   5      118.86      127.92      6.42 o 
   7  -2   5      237.92      217.39     12.30 o 
   8  -2   5       25.64       21.64      1.95 o 
  -8  -1   5       22.80       25.03      4.49 o 
  -7  -1   5      333.61      338.84     15.40 o 
  -6  -1   5      746.23      775.00     29.95 o 
  -5  -1   5        9.81       14.26      2.10 o 
  -4  -1   5     1307.97     1258.11     26.83 o 
  -3  -1   5      899.85      918.54     19.97 o 
  -2  -1   5     1184.39     1146.48     25.13 o 
  -1  -1   5     3048.90     3082.79     62.92 o 
   0  -1   5      305.62      323.65      7.80 o 
   1  -1   5      394.12      467.21     12.16 o 
   2  -1   5      723.87      738.12     22.96 o 
   3  -1   5     3686.03     3701.25    154.87 o 
   4  -1   5      174.22      175.78      5.51 o 
   5  -1   5      599.15      594.25     23.10 o 
   6  -1   5      272.01      248.57     10.48 o 
   7  -1   5      473.28      399.14     29.84 o 
  -8   0   5        4.76        5.78      3.21 o 
  -7   0   5      154.91      154.23      9.20 o 
  -6   0   5       93.45       94.34      6.63 o 
  -5   0   5     2457.55     2549.34     65.60 o 
  -4   0   5        0.92        1.88      0.97 o 
  -3   0   5     1451.47     1403.57     29.67 o 
  -2   0   5     3143.41     3114.08     63.67 o 
  -1   0   5     4899.18     4921.37    103.00 o 
   0   0   5      418.22      365.35     11.74 o 
   1   0   5     2693.52     2715.94     55.32 o 
   2   0   5      821.61      795.04     21.07 o 
   3   0   5     1715.07     1735.04     56.15 o 
   4   0   5     1582.49     1549.98     42.35 o 
   5   0   5      388.73      383.97     15.40 o 
   6   0   5       26.72       27.59      2.35 o 
  -9   1   5       67.20       68.88      6.63 o 
  -8   1   5      101.67       96.26      7.49 o 
  -7   1   5      193.46      203.86     11.12 o 
  -6   1   5       42.25       47.92      4.92 o 
  -5   1   5       93.54       87.98      4.60 o 
  -4   1   5      104.35      108.96      6.42 o 
  -3   1   5      217.63      290.34      7.53 o 
  -2   1   5      675.48      652.39     12.91 o 
  -1   1   5       25.65       30.61      3.63 o 
   0   1   5     1354.28     1364.82     28.68 o 
   1   1   5       52.46       90.21      3.51 o 
   2   1   5     3189.35     3260.34     81.98 o 
   3   1   5      837.75      901.46     23.61 o 
   4   1   5      663.68      673.54     25.67 o 
   5   1   5        3.06        3.42      1.50 o 
   6   1   5      224.86      222.25      9.84 o 
   7   1   5        0.37        0.00      1.28 o 
  -8   2   5      240.02      259.69     13.90 o 
  -7   2   5      253.10      254.77     13.05 o 
  -6   2   5      191.65      189.74     10.48 o 
  -5   2   5       44.13       37.22      4.71 o 
  -4   2   5      879.96      813.53     18.37 o 
  -3   2   5     1159.88     1095.10     23.84 o 
  -2   2   5       47.19       41.92      2.77 o 
  -1   2   5      111.01      107.46      3.76 o 
   0   2   5      819.94      781.39     17.21 o 
   1   2   5     1361.05     1297.59     27.31 o 
   2   2   5      892.27      966.21     25.65 o 
   3   2   5      100.80      106.07      4.49 o 
   4   2   5      247.30      267.97      8.19 o 
   5   2   5      900.99      920.68     35.94 o 
   6   2   5       48.20       47.49      4.06 o 
   7   2   5      117.04      118.94      6.63 o 
  -8   3   5       11.39       14.12      4.06 o 
  -7   3   5        5.42       12.19      3.64 o 
  -6   3   5       40.48       42.35      5.35 o 
  -5   3   5       77.16       82.81      8.66 o 
  -4   3   5        3.83        8.37      2.67 o 
  -3   3   5        0.35        0.16      1.13 o 
  -2   3   5        7.28        4.84      1.18 o 
  -1   3   5     2017.94     2065.89     43.30 o 
   0   3   5       34.64       20.63      1.78 o 
   1   3   5       67.06       69.31      2.75 o 
   2   3   5       20.07       26.34      2.41 o 
   3   3   5     1061.67     1091.89     35.83 o 
   4   3   5      679.82      671.27     18.60 o 
   5   3   5       71.34       76.37      5.78 o 
   6   3   5        7.24       11.55      2.78 o 
   7   3   5       11.42       15.83      3.21 o 
  -8   4   5        0.67        0.00      2.78 o 
  -7   4   5      221.38      245.36     13.48 o 
  -6   4   5      604.11      617.78     26.10 o 
  -5   4   5     1123.77     1083.26     29.11 o 
  -3   4   5     2112.41     2023.93     51.50 o 
  -2   4   5     5707.17     5628.79    114.75 o 
  -1   4   5     1666.60     1663.63     35.58 o 
   0   4   5      228.80      217.60      6.33 o 
   1   4   5      406.41      424.00     10.34 o 
   2   4   5     3645.39     3580.22     91.01 o 
   3   4   5     1245.55     1247.99     33.33 o 
   4   4   5      167.19      159.33      6.21 o 
   5   4   5       20.86       23.42      3.74 o 
   6   4   5      540.33      551.04     24.17 o 
   7   4   5      373.62      373.92     17.75 o 
  -8   5   5        5.49        6.20      3.85 o 
  -7   5   5       35.58       38.93      5.99 o 
  -6   5   5      174.44      176.26     11.12 o 
  -5   5   5      209.15      219.72     12.19 o 
  -4   5   5       24.25       24.43      3.01 o 
  -3   5   5      240.91      233.57     11.98 o 
  -2   5   5      571.20      563.24     16.71 o 
  -1   5   5     1075.18     1066.13     25.71 o 
   0   5   5      611.89      630.96     15.04 o 
   1   5   5        6.31        8.03      1.38 o 
   2   5   5       10.43       14.06      2.25 o 
   3   5   5      574.23      571.25     17.15 o 
   4   5   5        3.54        9.76      2.05 o 
   5   5   5       64.33       67.36      4.16 o 
   6   5   5       44.63       37.86      5.56 o 
  -8   6   5      131.25      140.11     10.70 o 
  -7   6   5      215.99      215.20     13.48 o 
  -6   6   5       22.76       21.39      4.92 o 
  -5   6   5       32.98       36.85      5.99 o 
  -4   6   5      168.98      177.99     17.43 o 
  -3   6   5      560.94      564.14     17.39 o 
  -2   6   5       33.58       40.58      7.91 o 
  -1   6   5     1835.02     1868.04     48.10 o 
   0   6   5      138.57      142.23      5.28 o 
   1   6   5      354.42      374.64     12.76 o 
   2   6   5      299.01      282.98     10.29 o 
   3   6   5      303.20      326.83     11.42 o 
   4   6   5      502.20      499.74     15.78 o 
   5   6   5      163.72      177.35      7.55 o 
   6   6   5       74.68       69.09      7.49 o 
  -7   7   5       22.02       18.82      5.13 o 
  -6   7   5      108.05      109.52      9.41 o 
  -5   7   5       11.25       13.12      2.92 o 
  -4   7   5      348.26      375.55     13.38 o 
  -3   7   5       57.19       56.41      4.57 o 
  -2   7   5       11.37       10.10      2.62 o 
  -1   7   5      614.73      620.35     18.53 o 
   0   7   5      146.68      160.40      6.88 o 
   1   7   5      409.95      429.75     19.47 o 
   2   7   5        2.26        2.44      1.90 o 
   3   7   5       53.28       59.45      4.67 o 
   4   7   5      687.81      710.91     21.65 o 
   5   7   5      286.87      297.26     11.24 o 
  -7   8   5       61.45       65.03      8.56 o 
  -6   8   5      104.50      106.10      9.63 o 
  -5   8   5        1.48        0.00      3.21 o 
  -4   8   5        1.74        1.94      2.31 o 
  -3   8   5        5.36        7.48      2.83 o 
  -2   8   5      855.31      871.82     25.48 o 
  -1   8   5      175.05      180.60      7.94 o 
   0   8   5       17.87       12.83      4.06 o 
   1   8   5      215.12      207.07     12.19 o 
   2   8   5      470.26      451.35     20.75 o 
   3   8   5      563.14      563.72     19.57 o 
   4   8   5       33.67       31.19      4.01 o 
  -6   9   5       80.21       86.63      9.41 o 
  -5   9   5      181.71      167.28     12.41 o 
  -4   9   5        7.91       10.14      3.10 o 
  -3   9   5      435.00      449.49     15.87 o 
  -2   9   5      835.06      820.70     24.57 o 
  -1   9   5      239.37      233.36      9.68 o 
   0   9   5        0.86        2.57      3.21 o 
   1   9   5      246.66      249.85     14.33 o 
   2   9   5      158.86      175.84     11.34 o 
   3   9   5       59.26       48.99      6.63 o 
  -5  10   5       14.77       19.04      5.78 o 
  -4  10   5      130.36      145.90      8.61 o 
  -3  10   5      156.99      132.51      9.95 o 
  -2  10   5      346.10      315.78     12.54 o 
  -1  10   5      120.90      139.68     10.91 o 
   0  10   5      241.49      253.91     15.19 o 
   1  10   5        3.83        3.64      3.64 o 
   2  10   5       35.62       32.94      5.99 o 
  -3  11   5      130.57      141.54      8.43 o 
  -2  11   5       27.33       27.34      4.29 o 
  -1  11   5      208.55      196.16     13.90 o 
   0  11   5       71.05       75.30      9.20 o 
   0 -13   6      170.25      165.71      9.19 o 
   1 -13   6      120.10      123.80      7.89 o 
   2 -13   6        0.85        0.81      2.67 o 
  -2 -12   6        4.82        5.13      3.85 o 
  -1 -12   6       45.06       38.08      6.63 o 
   0 -12   6      209.06      224.69     10.47 o 
   1 -12   6       17.05       20.57      4.01 o 
   2 -12   6      211.68      216.48     10.35 o 
   3 -12   6       23.51       23.96      6.63 o 
   4 -12   6       20.73       17.11      5.99 o 
   5 -12   6        0.43        0.00      4.06 o 
  -3 -11   6      132.66      133.48     10.27 o 
  -2 -11   6      468.65      463.33     22.25 o 
  -1 -11   6      709.23      692.02     21.91 o 
   0 -11   6        9.18        9.73      2.86 o 
   1 -11   6      370.35      357.32     13.51 o 
   2 -11   6      213.97      217.14      9.87 o 
   3 -11   6      211.23      208.14     14.76 o 
   4 -11   6      281.52      298.41     18.61 o 
   5 -11   6       15.89        5.56      4.49 o 
   6 -11   6      191.94      210.06     16.04 o 
  -4 -10   6        7.44       12.41      4.28 o 
  -3 -10   6       23.88       28.02      5.35 o 
  -2 -10   6       52.94       59.25      7.27 o 
  -1 -10   6        8.94        6.17      2.49 o 
   0 -10   6        2.34        1.96      2.04 o 
   1 -10   6        3.14        7.35      2.46 o 
   2 -10   6      262.48      270.51     10.99 o 
   3 -10   6        9.09        9.63      4.49 o 
   4 -10   6       16.42       14.55      5.13 o 
   6 -10   6      127.01      134.34     11.98 o 
  -5  -9   6       70.03       82.36      7.91 o 
  -4  -9   6      253.51      267.82     14.76 o 
  -3  -9   6        6.16        2.99      2.99 o 
  -2  -9   6      260.25      239.58     13.37 o 
  -1  -9   6      335.13      326.62     18.93 o 
   0  -9   6      412.51      414.08     14.06 o 
   1  -9   6      808.90      839.82     35.51 o 
   2  -9   6      408.26      391.46     13.51 o 
   3  -9   6       13.77       11.85      2.77 o 
   4  -9   6      332.01      340.76     18.61 o 
   5  -9   6      373.70      382.90     20.32 o 
   6  -9   6        2.82        6.20      4.06 o 
   7  -9   6      116.18      116.28      7.26 o 
  -6  -8   6       16.12       18.61      4.49 o 
  -5  -8   6       76.84       87.92      7.70 o 
  -4  -8   6       48.65       48.34      5.99 o 
  -3  -8   6       80.48       81.29      7.06 o 
  -2  -8   6        1.02        5.25      1.95 o 
  -1  -8   6     1149.39     1149.96     31.46 o 
   0  -8   6     1085.91     1069.68     29.56 o 
   1  -8   6      951.93      970.53     27.14 o 
   2  -8   6        0.50        4.22      4.49 o 
   3  -8   6       41.91       45.09      3.75 o 
   4  -8   6      378.57      363.86     12.93 o 
   5  -8   6      212.86      208.75      8.99 o 
   6  -8   6       21.04       22.28      3.53 o 
   7  -8   6       44.83       44.46      4.66 o 
  -6  -7   6      136.96      132.84      9.20 o 
  -5  -7   6      136.45      131.34      8.98 o 
  -4  -7   6       41.82       34.01      4.92 o 
  -3  -7   6      481.02      462.04     14.44 o 
  -2  -7   6      741.58      701.80     20.19 o 
  -1  -7   6      389.03      400.50     12.93 o 
   0  -7   6      324.88      315.47     10.81 o 
   1  -7   6     1349.47     1372.12     36.37 o 
   2  -7   6      652.28      698.09     16.61 o 
   3  -7   6        6.51        7.30      1.50 o 
   4  -7   6       18.49       17.01      2.67 o 
   5  -7   6       93.70       83.20      6.20 o 
   6  -7   6      366.73      406.28     29.95 o 
   7  -7   6       22.22       28.99      3.69 o 
   8  -7   6       18.20       31.23      5.35 o 
  -7  -6   6       50.38       47.92      6.20 o 
  -6  -6   6      247.42      236.59     12.83 o 
  -5  -6   6      281.91      258.19     13.26 o 
  -4  -6   6        9.20       17.11      3.64 o 
  -3  -6   6       30.98       35.47      3.42 o 
  -2  -6   6     1468.25     1470.82     38.34 o 
  -1  -6   6      239.83      229.83      8.30 o 
   0  -6   6      552.42      536.87     17.86 o 
   1  -6   6      650.49      657.63     15.58 o 
   2  -6   6      252.15      243.29      6.16 o 
   3  -6   6      585.64      609.46     11.40 o 
   4  -6   6        2.35        2.52      1.27 o 
   5  -6   6      552.99      513.76     13.27 o 
   6  -6   6      166.48      174.97      6.28 o 
   7  -6   6      434.39      394.50     13.45 o 
   8  -6   6        5.66        9.20      3.42 o 
  -7  -5   6       28.43       30.16      4.92 o 
  -6  -5   6        6.83        9.84      3.21 o 
  -5  -5   6      153.44      171.56      9.84 o 
  -4  -5   6       70.97       81.93      6.20 o 
  -3  -5   6      177.15      171.73      6.65 o 
  -2  -5   6       80.44       79.34      4.14 o 
  -1  -5   6      865.68      899.64     24.27 o 
   0  -5   6       70.01       67.29      2.72 o 
   1  -5   6     1749.03     1782.27     41.65 o 
   2  -5   6      377.00      412.50      9.01 o 
   3  -5   6      520.56      536.26     11.09 o 
   4  -5   6       38.93       47.26      8.16 o 
   5  -5   6       30.00       32.81      2.23 o 
   6  -5   6      169.32      161.06      4.81 o 
   7  -5   6       14.99       16.56      2.71 o 
   8  -5   6        6.77        1.65      1.95 o 
  -8  -4   6       78.10       90.06      7.70 o 
  -7  -4   6       25.51       23.32      4.28 o 
  -6  -4   6      127.78      142.25      8.77 o 
  -5  -4   6      556.06      558.31     22.89 o 
  -4  -4   6      245.52      231.94      8.02 o 
  -3  -4   6       26.81       25.38      2.56 o 
  -2  -4   6      100.06      100.89      3.29 o 
  -1  -4   6     1159.70     1158.80     30.25 o 
   0  -4   6     6443.60     6364.74    177.98 o 
   1  -4   6      333.29      349.92      8.83 o 
   2  -4   6       63.39       66.26      2.80 o 
   3  -4   6      111.10      100.95      5.80 o 
   4  -4   6     2640.60     2648.26     67.68 o 
   5  -4   6      966.52      972.39     61.27 o 
   6  -4   6        3.50        4.18      1.27 o 
   7  -4   6      158.23      141.20      6.18 o 
   8  -4   6      201.62      201.01      7.83 o 
  -8  -3   6       12.25       14.12      4.06 o 
  -7  -3   6        0.82        1.93      2.57 o 
  -6  -3   6      147.51      148.24      8.77 o 
  -5  -3   6      514.38      523.02     21.39 o 
  -4  -3   6        0.97        1.12      1.28 o 
  -3  -3   6        3.18        5.63      1.15 o 
  -2  -3   6      843.94      768.87     17.30 o 
  -1  -3   6      374.92      390.95      9.69 o 
   0  -3   6      629.19      705.13     19.13 o 
   1  -3   6     1491.36     1710.06     35.84 o 
   2  -3   6     1306.88     1400.28     29.46 o 
   3  -3   6      375.52      402.97     11.87 o 
   4  -3   6       49.36       46.31      2.87 o 
   5  -3   6       32.20       34.47      2.57 o 
   6  -3   6       88.14       75.93      6.63 o 
   7  -3   6       54.97       52.47      4.06 o 
   8  -3   6       11.80       10.25      1.85 o 
  -8  -2   6       21.54       30.38      4.92 o 
  -7  -2   6      487.68      501.84     21.61 o 
  -6  -2   6       67.39       74.01      5.99 o 
  -5  -2   6      367.27      367.07     16.04 o 
  -4  -2   6      814.03      843.00     22.54 o 
  -3  -2   6     1358.69     1346.82     28.84 o 
  -2  -2   6      314.93      297.82      9.21 o 
  -1  -2   6     1165.19     1342.82     61.18 o 
   0  -2   6      183.54      191.05      5.41 o 
   1  -2   6     5189.28     5262.66    106.90 o 
   2  -2   6     1414.53     1444.47     30.15 o 
   3  -2   6      417.50      448.51     12.85 o 
   4  -2   6       40.15       43.34      2.89 o 
   5  -2   6     2369.17     2391.31     60.48 o 
   6  -2   6      348.40      351.46     14.97 o 
   7  -2   6        9.81        8.56      1.43 o 
   8  -2   6       22.38       18.49      1.95 o 
  -8  -1   6       42.01       44.92      5.78 o 
  -7  -1   6      641.94      662.70     26.95 o 
  -6  -1   6      359.27      360.87     16.26 o 
  -5  -1   6        6.16        6.85      2.57 o 
  -4  -1   6      245.59      241.64      8.09 o 
  -3  -1   6      456.61      485.77     11.63 o 
  -2  -1   6     1725.47     1823.41     45.75 o 
  -1  -1   6      590.27      714.93     16.01 o 
   0  -1   6      787.83      805.30     18.07 o 
   1  -1   6      150.64      151.00      4.42 o 
   2  -1   6      132.83      125.33      3.62 o 
   3  -1   6        0.78        2.29      1.18 o 
   4  -1   6      528.15      558.50     15.41 o 
   5  -1   6      360.50      345.78     10.04 o 
   6  -1   6      395.47      384.19     15.83 o 
   7  -1   6       94.27       88.13      4.92 o 
  -8   0   6      232.20      248.99     13.26 o 
  -7   0   6       42.80       35.72      5.13 o 
  -6   0   6      171.86      174.12      9.84 o 
  -5   0   6     1270.91     1313.42     48.13 o 
  -4   0   6      451.25      446.14     13.16 o 
  -3   0   6      265.11      298.70      7.89 o 
  -2   0   6      606.52      546.04     12.77 o 
  -1   0   6       18.79        9.65      1.27 o 
   0   0   6      370.28      324.71      8.12 o 
   1   0   6      256.79      249.86      6.43 o 
   2   0   6     2324.44     2340.13     47.78 o 
   3   0   6     1116.49     1096.80     33.37 o 
   4   0   6     1074.22     1084.56     28.31 o 
   5   0   6      794.01      759.82     29.73 o 
   6   0   6       16.38       15.62      2.35 o 
   7   0   6      580.16      564.73     22.25 o 
  -8   1   6       44.30       37.86      5.56 o 
  -7   1   6        0.18       32.30      5.13 o 
  -6   1   6      113.13      131.77      8.34 o 
  -5   1   6      501.26      528.79     21.82 o 
  -4   1   6       41.85       37.20      2.80 o 
  -3   1   6       37.49       37.51      2.95 o 
  -2   1   6      324.88      334.18     12.32 o 
  -1   1   6     4547.19     4428.39     90.25 o 
   0   1   6       35.03       24.25      1.76 o 
   1   1   6      141.35      125.89      3.93 o 
   2   1   6      318.65      296.44      7.10 o 
   3   1   6     1777.53     1751.69     55.51 o 
   4   1   6      561.85      562.92     15.68 o 
   5   1   6       50.43       48.99      4.06 o 
   6   1   6       31.20       27.81      3.42 o 
   7   1   6      163.53      159.79      8.13 o 
  -8   2   6       12.45       15.19      4.06 o 
  -7   2   6      289.19      295.41     14.97 o 
  -6   2   6       18.75       18.40      3.85 o 
  -5   2   6       12.56       11.82      2.10 o 
  -4   2   6      512.80      512.07     18.72 o 
  -3   2   6     1104.46     1069.54     28.28 o 
  -2   2   6     1066.69     1099.42     24.23 o 
  -1   2   6      233.52      226.62      6.42 o 
   0   2   6      714.67      806.05     18.02 o 
   1   2   6      683.89      707.12     15.86 o 
   2   2   6     2006.07     2003.54     51.77 o 
   3   2   6       73.86       64.13      4.49 o 
   4   2   6      117.71      125.13      4.96 o 
   5   2   6      184.73      180.97      9.63 o 
   6   2   6      352.19      333.92     15.19 o 
   7   2   6        3.70        2.35      2.14 o 
  -8   3   6       46.49       59.04      7.06 o 
  -7   3   6       36.64       37.43      5.56 o 
  -6   3   6      699.42      699.28     28.66 o 
  -5   3   6       80.41       75.33      4.38 o 
  -4   3   6      903.72      920.71     25.18 o 
  -3   3   6     1472.89     1484.41     38.57 o 
  -2   3   6     1020.21     1012.51     26.20 o 
  -1   3   6       42.52       45.33      2.76 o 
   0   3   6     1404.39     1417.74     30.47 o 
   1   3   6     1902.36     1869.46     39.25 o 
   2   3   6       83.05       78.47      4.60 o 
   3   3   6      169.34      157.03      6.24 o 
   4   3   6      487.86      512.13     15.13 o 
   5   3   6      276.41      300.12     14.76 o 
   6   3   6      106.82      112.09      7.70 o 
   7   3   6       20.52       23.96      4.06 o 
  -8   4   6       19.07       20.75      4.92 o 
  -7   4   6        8.53        4.71      3.42 o 
  -6   4   6       37.49       38.93      5.56 o 
  -5   4   6      364.87      350.65     11.80 o 
  -4   4   6        3.45        1.79      1.70 o 
  -3   4   6       80.17       83.62      4.75 o 
  -2   4   6      221.62      220.20      8.30 o 
  -1   4   6      796.87      798.07     18.54 o 
   0   4   6        8.41        8.88      1.48 o 
   1   4   6       20.61       26.79      2.46 o 
   2   4   6      106.77      116.18      5.54 o 
   3   4   6     1303.96     1339.96     36.12 o 
   4   4   6       27.75       28.49      2.98 o 
   5   4   6        2.50        3.36      1.73 o 
   6   4   6       14.61        9.63      3.42 o 
   7   4   6      141.74      155.51     10.05 o 
  -8   5   6        9.54        9.41      3.85 o 
  -7   5   6       24.21       21.18      4.92 o 
  -6   5   6      399.80      405.58     19.68 o 
  -5   5   6      924.80      909.34     25.79 o 
  -4   5   6     1101.38     1111.70     30.63 o 
  -3   5   6        0.44        0.00      1.70 o 
  -2   5   6      998.12      995.03     27.45 o 
  -1   5   6     1068.09     1084.69     29.26 o 
   0   5   6      407.76      417.69     10.92 o 
   1   5   6      177.82      191.01     10.59 o 
   2   5   6      472.41      504.83     21.61 o 
   3   5   6      357.95      385.57     12.85 o 
   4   5   6      388.48      409.21     13.37 o 
   5   5   6       43.19       40.22      3.80 o 
   6   5   6      306.00      306.75     16.47 o 
  -7   6   6       39.05       37.43      6.42 o 
  -6   6   6      115.91      108.03      8.77 o 
  -5   6   6        0.87        1.27      2.04 o 
  -4   6   6       81.93       73.90      4.98 o 
  -3   6   6      100.24      101.21      5.72 o 
  -2   6   6      864.10      853.79     24.42 o 
  -1   6   6        9.97       11.44      2.42 o 
   0   6   6      125.01      123.44      9.31 o 
   1   6   6       34.97       37.36      5.03 o 
   2   6   6       73.31       97.04      8.24 o 
   3   6   6      169.58      187.13      8.16 o 
   4   6   6       17.85       18.03      2.92 o 
   5   6   6       21.64       24.13      3.39 o 
  -7   7   6      109.46      115.08      9.84 o 
  -6   7   6       26.16       25.24      5.35 o 
  -5   7   6      106.30      108.85      7.17 o 
  -4   7   6      376.69      361.66     13.22 o 
  -3   7   6     1443.33     1473.59     40.08 o 
  -2   7   6       16.97       17.96      3.10 o 
  -1   7   6       38.63       39.47      4.05 o 
   0   7   6      385.82      365.15     17.97 o 
   1   7   6     1893.59     1819.96     67.38 o 
   2   7   6      304.99      311.09     14.55 o 
   3   7   6       98.54      101.93      8.02 o 
   4   7   6      106.51      117.62      6.63 o 
   5   7   6      508.02      520.97     17.30 o 
  -6   8   6       79.56       75.30      8.98 o 
  -5   8   6       34.97       31.87      5.99 o 
  -4   8   6       56.17       56.95      5.48 o 
  -3   8   6      216.98      190.20      8.82 o 
  -2   8   6        6.88        6.89      4.49 o 
  -1   8   6       81.81       74.58      5.05 o 
   0   8   6     1126.57     1082.61     43.42 o 
   1   8   6       96.43       89.42      7.91 o 
   2   8   6       43.86       28.66      5.13 o 
   3   8   6        3.97        4.71      3.42 o 
   4   8   6      213.93      227.57     10.26 o 
  -5   9   6       92.22       93.48      9.20 o 
  -4   9   6       81.56       71.20      8.88 o 
  -3   9   6       25.70       22.29      3.92 o 
  -2   9   6      448.87      482.12     16.48 o 
  -1   9   6      288.79      274.88     16.04 o 
   0   9   6       48.56       34.87      5.99 o 
   1   9   6        4.91        7.06      3.85 o 
   2   9   6      270.53      279.80     15.83 o 
   3   9   6      118.00      126.85     10.27 o 
  -4  10   6       10.67        8.17      3.64 o 
  -3  10   6       37.12       36.15      6.63 o 
  -2  10   6      148.68      150.73      8.30 o 
  -1  10   6      135.38      135.41     11.34 o 
   0  10   6       24.32       29.73      6.20 o 
   1  10   6       56.77       54.33      7.70 o 
  -2 -12   7      116.22      121.29     10.48 o 
  -1 -12   7       31.52       25.67      5.56 o 
   0 -12   7      221.00      234.42     10.78 o 
   1 -12   7      179.20      200.34     12.83 o 
   2 -12   7       63.35       71.33     10.05 o 
   3 -12   7        0.13        2.99      4.28 o 
   4 -12   7       41.82       43.85      8.56 o 
  -3 -11   7        0.15        0.00      3.21 o 
  -2 -11   7       78.39       83.00      8.34 o 
  -1 -11   7       33.06       32.79      5.35 o 
   0 -11   7       31.00       37.84      5.56 o 
   1 -11   7        0.89        2.55      2.46 o 
   2 -11   7      118.96      120.59      7.22 o 
   3 -11   7       14.88        9.20      4.92 o 
   4 -11   7       95.13      104.82     10.48 o 
   5 -11   7       94.72      105.03     11.12 o 
  -4 -10   7       51.20       53.05      7.06 o 
  -3 -10   7       20.28       33.80      5.78 o 
  -2 -10   7      323.27      337.78     12.69 o 
  -1 -10   7      322.98      343.42     12.76 o 
   0 -10   7        4.25        5.16      2.31 o 
   1 -10   7      212.13      206.69      9.26 o 
   2 -10   7      119.68      119.27     14.33 o 
   3 -10   7      610.92      661.20     30.80 o 
   4 -10   7      197.21      204.93     14.33 o 
   5 -10   7       33.65       29.95      6.63 o 
   6 -10   7       39.92       37.01      7.49 o 
  -5  -9   7        0.10        4.28      3.42 o 
  -4  -9   7        7.33       10.48      3.85 o 
  -3  -9   7       16.70       16.47      4.06 o 
  -2  -9   7        1.50        2.07      3.53 o 
  -1  -9   7       41.59       45.09      8.98 o 
   0  -9   7      244.94      242.31      9.82 o 
   1  -9   7      350.93      358.86     15.62 o 
   2  -9   7        4.63        2.57      2.35 o 
   3  -9   7       18.42       17.97      4.71 o 
   4  -9   7       27.18       22.67      5.35 o 
   5  -9   7        1.67        2.35      3.64 o 
   6  -9   7       42.22       42.78      7.27 o 
   7  -9   7       10.67        9.63      4.71 o 
  -6  -8   7        0.12        0.64      3.21 o 
  -5  -8   7       42.23       40.86      5.99 o 
  -4  -8   7      568.76      560.88     24.60 o 
  -3  -8   7      183.98      172.84     10.70 o 
  -2  -8   7      427.19      411.37     13.75 o 
  -1  -8   7        2.62        2.57      1.97 o 
   0  -8   7     3097.03     3096.04    132.63 o 
   1  -8   7       74.32       73.79      4.90 o 
   2  -8   7        2.21        4.00      2.14 o 
   3  -8   7       98.75       94.76      8.34 o 
   4  -8   7      551.53      561.15     23.21 o 
   5  -8   7      575.81      601.89     19.36 o 
   6  -8   7       34.04       35.96      4.23 o 
   7  -8   7       23.33       22.99      5.67 o 
  -6  -7   7       61.23       68.24      7.06 o 
  -5  -7   7       51.21       52.41      6.42 o 
  -4  -7   7      100.50      115.08      8.34 o 
  -3  -7   7      145.72      132.54      6.33 o 
  -2  -7   7       54.42       56.42      4.14 o 
  -1  -7   7      698.98      711.69     20.72 o 
   0  -7   7      919.41      935.33     26.01 o 
   1  -7   7      182.66      179.92      7.46 o 
   2  -7   7       15.28       17.08      3.62 o 
   3  -7   7      651.16      662.60     20.12 o 
   4  -7   7      212.61      206.58      8.77 o 
   5  -7   7      294.16      302.49     15.08 o 
   6  -7   7      134.45      135.74      6.94 o 
   7  -7   7      145.99      144.00      7.26 o 
  -7  -6   7       38.47       42.78      5.99 o 
  -6  -6   7       86.01       85.56      7.27 o 
  -5  -6   7      838.68      828.91     33.16 o 
  -4  -6   7       14.75       15.19      3.42 o 
  -3  -6   7      121.19      119.83      5.74 o 
  -2  -6   7      245.21      244.17     10.80 o 
  -1  -6   7     1586.39     1560.33     44.49 o 
   0  -6   7      150.69      147.98      5.30 o 
   1  -6   7      869.97      884.27     17.52 o 
   2  -6   7      721.05      740.70     21.06 o 
   3  -6   7      126.68      135.13      5.10 o 
   4  -6   7      100.69      121.80      4.81 o 
   5  -6   7       29.01       31.07      2.79 o 
   6  -6   7      172.17      193.67      9.73 o 
   7  -6   7       62.33       73.62     13.05 o 
   8  -6   7       19.86       24.81      4.49 o 
  -7  -5   7       29.24       32.09      5.35 o 
  -6  -5   7      382.40      394.67     18.40 o 
  -5  -5   7       97.10       82.78      6.63 o 
  -4  -5   7       11.36       11.55      2.99 o 
  -3  -5   7      698.86      652.05     24.60 o 
  -2  -5   7      256.57      262.66      7.49 o 
  -1  -5   7      426.76      414.74     10.57 o 
   0  -5   7      210.78      236.76      7.02 o 
   1  -5   7        6.76        8.83      1.73 o 
   2  -5   7      443.38      444.66     11.00 o 
   3  -5   7       70.58       62.77      3.31 o 
   4  -5   7        2.50        5.67      1.38 o 
   5  -5   7      239.53      209.07     12.69 o 
   6  -5   7      317.85      276.43      9.92 o 
   7  -5   7      110.96      111.66      8.34 o 
   8  -5   7        4.81        4.33      2.04 o 
  -7  -4   7       38.59       33.80      5.13 o 
  -6  -4   7        1.83        2.57      2.57 o 
  -5  -4   7      329.73      357.66     16.47 o 
  -4  -4   7      556.39      521.54     15.35 o 
  -3  -4   7       24.95       27.85      2.34 o 
  -2  -4   7      263.05      272.01     10.27 o 
  -1  -4   7        2.77        2.57      1.10 o 
   0  -4   7     1922.93     1986.34     50.22 o 
   1  -4   7     1933.45     2024.58     42.55 o 
   2  -4   7       90.55       83.53      3.33 o 
   3  -4   7      858.34      919.43     25.32 o 
   4  -4   7      182.72      201.20      7.49 o 
   5  -4   7      979.15     1006.89     27.43 o 
   6  -4   7       76.99       72.32      3.98 o 
   7  -4   7      247.88      225.50     22.78 o 
   8  -4   7       53.75       52.44      3.84 o 
  -8  -3   7       22.07       28.66      5.13 o 
  -7  -3   7        0.40        2.57      2.78 o 
  -6  -3   7       15.14       19.04      3.85 o 
  -5  -3   7     2070.38     2064.04     74.01 o 
  -4  -3   7      374.89      367.77      9.43 o 
  -3  -3   7      804.18      766.74     21.02 o 
  -2  -3   7      264.02      246.23      8.39 o 
  -1  -3   7     1743.20     1731.43     44.01 o 
   0  -3   7     3503.29     3655.59     75.01 o 
   1  -3   7     1513.92     1614.53     34.19 o 
   2  -3   7      390.49      427.91     10.25 o 
   3  -3   7      443.10      450.85     13.45 o 
   4  -3   7     1937.54     1973.63     51.13 o 
   5  -3   7      329.51      316.04      9.98 o 
   6  -3   7      183.03      161.08      8.77 o 
   7  -3   7      124.35       96.83      8.34 o 
   8  -3   7      320.84      293.87     14.23 o 
  -8  -2   7        0.17        1.28      2.99 o 
  -7  -2   7       12.55       18.61      4.06 o 
  -6  -2   7      163.44      177.12     10.27 o 
  -5  -2   7     1382.93     1356.42     50.06 o 
  -4  -2   7       83.23       86.96      4.39 o 
  -3  -2   7        2.69        4.06      1.36 o 
  -2  -2   7      323.58      309.63      9.90 o 
  -1  -2   7      109.70      116.76      7.52 o 
   0  -2   7     1292.49     1418.02     30.32 o 
   1  -2   7      249.36      286.13      7.47 o 
   2  -2   7      977.81     1031.50     22.25 o 
   3  -2   7       39.96       37.68      2.72 o 
   4  -2   7      680.56      720.56     19.87 o 
   5  -2   7        0.86        2.63      1.28 o 
   6  -2   7      349.63      338.41     14.97 o 
   7  -2   7       56.50       57.33      4.49 o 
   8  -2   7       10.41        9.49      1.73 o 
  -8  -1   7        3.47       13.69      4.06 o 
  -7  -1   7       10.48        7.06      3.21 o 
  -6  -1   7     1642.34     1619.96     59.25 o 
  -5  -1   7      217.16      217.76     11.34 o 
  -4  -1   7      126.46      135.55      5.74 o 
  -3  -1   7      834.16      838.61     22.76 o 
  -2  -1   7      918.02      972.83     34.83 o 
  -1  -1   7     1476.14     1507.41     41.61 o 
   0  -1   7       31.98       35.51      2.92 o 
   1  -1   7     1369.92     1366.34     29.12 o 
   2  -1   7      309.29      300.41      7.51 o 
   3  -1   7     1294.99     1339.65     35.35 o 
   4  -1   7        8.26        7.56      1.64 o 
   5  -1   7       27.73       27.62      2.42 o 
   6  -1   7      933.22      887.52     34.87 o 
   7  -1   7      445.91      399.80     16.90 o 
   8  -1   7       45.88       36.06      6.74 o 
  -8   0   7        8.00        5.35      3.21 o 
  -7   0   7       42.36       45.14      5.78 o 
  -6   0   7       27.44       22.89      4.06 o 
  -5   0   7      205.44      211.99     11.12 o 
  -4   0   7        1.71        2.50      1.43 o 
  -3   0   7      206.39      199.14      7.26 o 
  -2   0   7       81.68       76.81      3.30 o 
  -1   0   7      498.83      541.75     12.92 o 
   0   0   7       84.45       93.89      7.66 o 
   1   0   7     1103.54     1172.88     25.26 o 
   2   0   7      929.12      926.15     25.29 o 
   3   0   7      605.69      596.80     16.99 o 
   4   0   7      211.81      222.98      7.63 o 
   5   0   7       42.94       42.63      3.42 o 
   6   0   7      205.44      194.87      9.84 o 
   7   0   7        2.32        1.07      1.93 o 
  -8   1   7       25.06       29.52      5.13 o 
  -7   1   7        5.05        5.35      3.21 o 
  -6   1   7       20.23       23.10      4.28 o 
  -5   1   7      362.17      364.08     16.47 o 
  -4   1   7      857.04      835.97     22.92 o 
  -3   1   7        1.76        2.46      1.36 o 
  -2   1   7      589.80      651.28     15.39 o 
  -1   1   7      506.88      496.04     12.07 o 
   0   1   7     2143.11     2088.88     43.76 o 
   1   1   7       80.11       85.50      3.26 o 
   2   1   7      149.16      157.04      6.26 o 
   3   1   7      161.75      166.74      6.42 o 
   4   1   7      811.25      807.30     22.33 o 
   5   1   7      655.08      625.05     26.10 o 
   6   1   7      149.87      148.46      8.56 o 
   7   1   7      252.76      256.05     12.41 o 
  -8   2   7        1.71        2.35      3.21 o 
  -7   2   7        3.09        4.49      3.21 o 
  -6   2   7       28.84       25.67      4.49 o 
  -5   2   7      122.80      132.31      6.05 o 
  -4   2   7      156.14      163.71      6.73 o 
  -3   2   7      367.24      368.72     12.30 o 
  -2   2   7      248.76      253.00      8.82 o 
  -1   2   7     1192.24     1160.71     29.85 o 
   0   2   7     1021.88     1077.39     23.73 o 
   1   2   7      101.29      102.41      3.84 o 
   2   2   7      390.45      426.63     14.33 o 
   3   2   7     1181.09     1201.35     32.44 o 
   4   2   7        3.19        4.53      1.58 o 
   5   2   7        4.89        3.85      2.35 o 
   6   2   7       19.94       17.97      3.42 o 
   7   2   7      130.17      115.73      7.70 o 
  -8   3   7       86.74       86.63      8.13 o 
  -7   3   7      186.93      217.98     12.62 o 
  -6   3   7      547.81      500.34     22.25 o 
  -5   3   7      138.80      127.69      6.12 o 
  -4   3   7      241.93      229.04     15.94 o 
  -3   3   7     1914.28     1861.52     47.94 o 
  -2   3   7     1212.66     1234.06     32.74 o 
  -1   3   7     1592.22     1626.89     35.16 o 
   0   3   7      258.48      263.99      7.76 o 
   1   3   7     1098.68     1121.54     24.69 o 
   2   3   7     1240.13     1232.25     33.65 o 
   3   3   7       38.14       37.90      3.44 o 
   4   3   7       67.59       66.73      4.71 o 
   5   3   7       26.11       30.16      4.71 o 
   6   3   7      489.46      497.99     22.67 o 
   7   3   7       24.10       24.60      4.28 o 
  -7   4   7      179.18      167.07     11.12 o 
  -6   4   7      319.43      317.45     16.26 o 
  -5   4   7       12.82       15.21      4.71 o 
  -4   4   7       80.34       86.45      5.07 o 
  -3   4   7      202.01      196.32      8.08 o 
  -2   4   7     3354.44     3250.55     81.15 o 
  -1   4   7      470.47      469.11     14.43 o 
   0   4   7      271.41      271.26      7.93 o 
   1   4   7      209.12      221.43      8.80 o 
   2   4   7      552.96      538.16     24.81 o 
   3   4   7        6.32       10.70      5.24 o 
   4   4   7        1.22        3.64      1.93 o 
   5   4   7       13.63       14.59      3.85 o 
   6   4   7       47.94       49.20      6.42 o 
  -7   5   7       19.56       22.46      5.35 o 
  -6   5   7       53.34       51.77      6.85 o 
  -5   5   7      106.73      115.06      6.28 o 
  -4   5   7       30.60       37.88      4.05 o 
  -3   5   7       34.84       28.02      3.47 o 
  -2   5   7     1115.71     1089.14     29.94 o 
  -1   5   7      124.68      131.32      6.15 o 
   0   5   7       34.19       40.74      3.96 o 
   1   5   7      192.51      198.73      8.50 o 
   2   5   7      346.56      325.96     15.94 o 
   3   5   7      548.93      553.00     29.73 o 
   4   5   7       10.20       14.31      2.77 o 
   5   5   7      116.91      117.05      6.24 o 
  -7   6   7        2.87        1.71      3.42 o 
  -6   6   7       44.88       44.28      6.63 o 
  -5   6   7      387.35      390.53     13.91 o 
  -4   6   7        3.16        5.37      2.46 o 
  -3   6   7       12.24       15.63      2.98 o 
  -2   6   7      573.87      555.42     17.38 o 
  -1   6   7      954.03      956.88     26.83 o 
   0   6   7     1652.29     1553.64     58.61 o 
   1   6   7       23.72       21.18      4.49 o 
   2   6   7      409.81      392.46     15.72 o 
   3   6   7      678.63      722.16     22.26 o 
   4   6   7      861.98      868.65     25.97 o 
   5   6   7       65.68       79.66      5.60 o 
  -6   7   7      224.79      223.32     14.12 o 
  -5   7   7        0.68        0.86      3.42 o 
  -4   7   7        5.44        8.05      2.92 o 
  -3   7   7      249.90      230.30      9.87 o 
  -2   7   7       29.37       38.77      4.26 o 
  -1   7   7      151.63      155.22      7.43 o 
   0   7   7      128.19      117.44      9.20 o 
   1   7   7       13.94       22.89      4.71 o 
   2   7   7      750.01      706.77     29.95 o 
   3   7   7       56.49       65.24      7.06 o 
   4   7   7        0.98        0.19      2.41 o 
  -5   8   7       20.72       19.25      5.56 o 
  -4   8   7      145.73      150.97      8.30 o 
  -3   8   7      464.01      516.85     17.51 o 
  -2   8   7      165.77      172.87      8.28 o 
  -1   8   7      130.57      126.42     10.27 o 
   0   8   7      174.12      167.49     11.77 o 
   1   8   7      768.08      788.05     33.58 o 
   2   8   7       22.84       18.82      4.92 o 
   3   8   7       11.34       12.83      4.49 o 
  -4   9   7       40.13       42.03      9.52 o 
  -3   9   7      103.71       98.39      9.20 o 
  -2   9   7        0.63        0.00      2.46 o 
  -1   9   7       19.20       21.18      5.56 o 
   0   9   7        6.99        9.41      4.49 o 
   1   9   7       18.44       19.68      5.35 o 
   2   9   7      101.63      115.94     10.05 o 
  -1 -12   8       12.80       18.41      3.85 o 
   0 -12   8      153.30      163.38      8.98 o 
   1 -12   8       76.94       84.26      8.34 o 
   2 -12   8       18.24       16.26      5.78 o 
   3 -12   8       15.96       18.82      5.99 o 
  -3 -11   8      263.82      257.76     15.40 o 
  -2 -11   8      123.93      124.28     10.27 o 
  -1 -11   8       14.22       17.09      3.53 o 
   0 -11   8       27.82       27.67      4.81 o 
   1 -11   8      400.47      430.20     29.63 o 
   2 -11   8       60.80       69.92      5.96 o 
   3 -11   8        3.96       10.05      4.71 o 
   4 -11   8        5.38        8.77      4.92 o 
   5 -11   8      102.94      110.16     11.55 o 
  -4 -10   8       33.05       40.43      6.42 o 
  -3 -10   8       17.19       13.05      4.28 o 
  -2 -10   8      145.47      121.75      7.10 o 
  -1 -10   8       12.99       13.60      3.10 o 
   0 -10   8      661.31      644.92     20.48 o 
   1 -10   8       41.62       40.89      4.66 o 
   2 -10   8        5.64        5.67      2.57 o 
   3 -10   8       12.03       16.26      5.13 o 
   4 -10   8      217.69      249.85     16.47 o 
   5 -10   8        0.86        0.00      3.64 o 
   6 -10   8       33.44       37.65      7.70 o 
  -5  -9   8       43.42       43.21      6.63 o 
  -4  -9   8       35.88       38.50      5.99 o 
  -3  -9   8       45.18       40.00      6.20 o 
  -2  -9   8      121.28      137.07     10.48 o 
  -1  -9   8      628.67      623.20     19.58 o 
   0  -9   8      734.44      754.16     31.55 o 
   1  -9   8        0.01        0.03      1.89 o 
   2  -9   8      162.49      170.45     13.69 o 
   3  -9   8      279.86      268.89     16.04 o 
   4  -9   8       47.99       53.69      7.70 o 
   5  -9   8        0.59        0.00      2.99 o 
   6  -9   8        7.06        5.13      3.85 o 
  -5  -8   8        9.59        5.78      3.42 o 
  -4  -8   8       15.48       24.17      4.92 o 
  -3  -8   8       87.37       89.42      7.49 o 
  -2  -8   8       20.08       20.95      3.17 o 
  -1  -8   8      571.12      598.89     41.50 o 
   0  -8   8        0.51        8.51      3.32 o 
   1  -8   8      168.92      195.94      8.34 o 
   2  -8   8       47.82       50.48      5.35 o 
   3  -8   8       63.75       53.69      7.06 o 
   4  -8   8        3.22        1.71      2.78 o 
   5  -8   8      101.21      110.76      6.58 o 
   6  -8   8       65.54       81.46      5.72 o 
   7  -8   8        2.74        2.01      2.41 o 
  -6  -7   8      143.14      140.33     10.27 o 
  -5  -7   8       28.26       24.39      4.92 o 
  -4  -7   8      132.89      143.96      9.63 o 
  -3  -7   8      617.40      604.66     18.45 o 
  -2  -7   8      506.70      495.57     15.65 o 
  -1  -7   8        0.29        1.61      1.73 o 
   0  -7   8     1000.16      964.84     33.48 o 
   1  -7   8      571.61      585.80     15.76 o 
   2  -7   8      464.65      472.75     15.83 o 
   3  -7   8       12.07        7.05      1.84 o 
   4  -7   8      828.01      801.75     20.27 o 
   5  -7   8       36.71       48.77      4.60 o 
   6  -7   8      173.80      153.98      7.70 o 
   7  -7   8       45.75       55.03      4.81 o 
  -6  -6   8        4.57        3.64      3.21 o 
  -5  -6   8       55.42       60.75      5.99 o 
  -4  -6   8      195.88      181.18     10.48 o 
  -3  -6   8       26.21       25.47      6.52 o 
  -2  -6   8      116.35      113.56      5.74 o 
  -1  -6   8      234.65      233.75      7.24 o 
   0  -6   8      191.66      195.20      6.83 o 
   1  -6   8      137.54      136.45      6.18 o 
   2  -6   8        8.28       13.28      2.25 o 
   3  -6   8      186.71      184.74      7.79 o 
   4  -6   8        2.29        2.67      1.82 o 
   5  -6   8      237.24      224.12     11.43 o 
   6  -6   8        3.56        4.23      1.68 o 
   7  -6   8       13.59       18.40      4.06 o 
  -7  -5   8        0.37        3.64      3.42 o 
  -6  -5   8      187.28      209.63     12.19 o 
  -5  -5   8      483.03      474.88     21.18 o 
  -4  -5   8       70.53       66.53      5.99 o 
  -3  -5   8      449.86      433.62     11.19 o 
  -2  -5   8      224.13      227.39      6.95 o 
  -1  -5   8     3136.32     3152.96     82.25 o 
   0  -5   8      545.69      554.73     16.41 o 
   1  -5   8       48.56       41.97      2.72 o 
   2  -5   8      113.94      127.01      8.86 o 
   3  -5   8     1055.91     1129.56     37.86 o 
   4  -5   8      438.12      463.10     21.28 o 
   5  -5   8        0.12        4.17      4.36 o 
   6  -5   8       68.43       63.01      4.76 o 
   7  -5   8      166.05      146.31     10.70 o 
  -7  -4   8       45.78       48.99      6.42 o 
  -6  -4   8        6.67        7.91      3.42 o 
  -5  -4   8       23.48       30.16      4.49 o 
  -4  -4   8        3.51        3.99      1.48 o 
  -3  -4   8      318.74      307.92     13.05 o 
  -2  -4   8      260.76      252.12      8.99 o 
  -1  -4   8     1068.70     1108.52     30.70 o 
   0  -4   8      380.59      384.71     13.84 o 
   1  -4   8      221.88      247.03      7.13 o 
   2  -4   8      921.90      930.61     20.78 o 
   3  -4   8      415.78      451.58     14.14 o 
   4  -4   8      409.27      399.55     15.08 o 
   5  -4   8       72.56       72.79      4.24 o 
   6  -4   8      157.51      137.12      8.22 o 
   7  -4   8       83.57       73.39     13.80 o 
  -7  -3   8       30.01       30.16      5.13 o 
  -6  -3   8      122.84      110.38      8.13 o 
  -5  -3   8       33.74       40.64      5.13 o 
  -4  -3   8      867.64      828.72     35.51 o 
  -3  -3   8      270.20      252.01      8.84 o 
  -2  -3   8      188.73      190.56      7.24 o 
  -1  -3   8      339.36      350.07     12.62 o 
   0  -3   8     2372.58     2415.21     60.54 o 
   1  -3   8     1251.74     1258.61     27.36 o 
   2  -3   8       23.45       28.32      2.07 o 
   3  -3   8        3.36        6.57      5.03 o 
   4  -3   8     1044.61     1066.56     35.83 o 
   5  -3   8      850.48      855.23     23.72 o 
   6  -3   8        3.25        2.35      2.14 o 
   7  -3   8       24.82       22.31      2.89 o 
  -7  -2   8      200.59      216.48     12.41 o 
  -6  -2   8       58.34       50.91      5.56 o 
  -5  -2   8       47.66       55.19      5.35 o 
  -4  -2   8      201.97      211.10     12.51 o 
  -3  -2   8      613.46      606.92     17.47 o 
  -2  -2   8      226.69      238.80      8.30 o 
  -1  -2   8      720.44      724.26     29.52 o 
   0  -2   8      506.31      500.16     14.83 o 
   1  -2   8     1000.43     1014.52     22.42 o 
   2  -2   8      384.96      379.81      9.44 o 
   3  -2   8     1142.68     1142.90     30.89 o 
   4  -2   8        3.45        3.02      1.93 o 
   5  -2   8      653.36      648.70     18.51 o 
   6  -2   8      491.58      475.10     20.54 o 
   7  -2   8        3.72        3.85      2.35 o 
  -8  -1   8       13.19       14.55      4.28 o 
  -7  -1   8       31.30       28.02      5.13 o 
  -6  -1   8      176.96      182.25     10.70 o 
  -5  -1   8      245.72      253.91     13.05 o 
  -4  -1   8      206.99      199.76      7.64 o 
  -3  -1   8       16.70       17.72      2.41 o 
  -2  -1   8      226.54      220.97     11.55 o 
  -1  -1   8      218.72      219.58      6.55 o 
   0  -1   8      885.87      864.23     19.51 o 
   1  -1   8      372.28      394.90      9.96 o 
   2  -1   8     1096.05     1122.11     30.58 o 
   3  -1   8       81.86       82.02      4.46 o 
   4  -1   8      205.78      220.51      8.01 o 
   5  -1   8       52.72       49.81      3.55 o 
   6  -1   8      106.10      101.61      6.85 o 
   7  -1   8        9.18       10.05      2.78 o 
  -8   0   8        5.82       11.98      4.06 o 
  -7   0   8       81.59       77.65      6.85 o 
  -6   0   8      282.92      291.99     14.55 o 
  -5   0   8       70.67       78.93      6.42 o 
  -4   0   8        9.67       10.94      2.04 o 
  -3   0   8        1.31        2.19      1.34 o 
  -2   0   8     1367.42     1387.37     36.07 o 
  -1   0   8      955.70      967.09     21.76 o 
   0   0   8        0.05        1.89      1.03 o 
   1   0   8      212.59      231.72     11.15 o 
   2   0   8      835.52      857.69     24.17 o 
   3   0   8      437.27      434.02     13.52 o 
   4   0   8      330.54      309.11     10.20 o 
   5   0   8       40.07       44.17      3.33 o 
   6   0   8      150.58      164.93      9.41 o 
   7   0   8      545.81      520.02     22.25 o 
  -8   1   8        7.80        9.63      4.06 o 
  -7   1   8        5.13        9.84      3.64 o 
  -6   1   8       14.66       10.05      3.42 o 
  -5   1   8       95.74       92.20      7.06 o 
  -4   1   8       69.93       60.02      3.92 o 
  -3   1   8      508.18      475.63     21.18 o 
  -2   1   8      298.67      302.87     10.04 o 
  -1   1   8      217.74      230.45      6.99 o 
   0   1   8      206.29      202.43      6.25 o 
   1   1   8     2684.08     2656.58     55.21 o 
   2   1   8      203.96      196.64      7.70 o 
   3   1   8       62.89       61.84      3.99 o 
   4   1   8       29.92       27.52      3.03 o 
   5   1   8      194.66      193.53      8.56 o 
   6   1   8      149.77      148.03      9.20 o 
   7   1   8       36.13       30.16      4.49 o 
  -7   2   8      165.47      150.38     10.27 o 
  -6   2   8        1.06        1.28      2.57 o 
  -5   2   8      442.27      423.71     13.61 o 
  -4   2   8     1012.21     1012.66     29.41 o 
  -3   2   8      257.13      256.22      9.29 o 
  -2   2   8      216.27      219.53      8.22 o 
  -1   2   8      177.93      161.70      6.61 o 
   0   2   8     4723.06     4579.93    111.41 o 
   1   2   8     1166.43     1174.93     25.84 o 
   2   2   8      261.34      264.77      9.71 o 
   3   2   8       78.48       72.11      4.46 o 
   4   2   8      521.95      548.11     16.65 o 
   5   2   8      160.85      175.72      7.22 o 
   6   2   8       65.76       55.19      5.99 o 
  -7   3   8       77.74       72.73      7.49 o 
  -6   3   8      118.58      129.84      9.41 o 
  -5   3   8       82.70       80.86      5.56 o 
  -4   3   8      230.77      223.75      8.76 o 
  -3   3   8       39.06       47.57      8.56 o 
  -2   3   8       69.92       84.61     11.77 o 
  -1   3   8       31.81       37.64      3.44 o 
   0   3   8      733.49      756.20     17.91 o 
   1   3   8      378.37      364.18     28.24 o 
   2   3   8      753.81      762.39     36.15 o 
   3   3   8      145.25      163.49      7.22 o 
   4   3   8       27.08       23.85      3.13 o 
   5   3   8       65.78       74.23      7.06 o 
   6   3   8        7.44        5.35      3.21 o 
  -7   4   8       92.49       89.42      8.13 o 
  -6   4   8      241.79      228.24     13.26 o 
  -5   4   8      399.29      395.14     13.39 o 
  -4   4   8       27.56       24.24      3.38 o 
  -3   4   8      660.23      644.98     19.43 o 
  -2   4   8       10.20        9.72      2.35 o 
  -1   4   8      242.75      236.36      8.95 o 
   0   4   8      127.42      120.01      5.69 o 
   1   4   8     1423.87     1444.36     62.46 o 
   2   4   8      728.48      716.87     24.60 o 
   3   4   8      230.56      249.87      9.84 o 
   4   4   8       86.61       79.74      5.12 o 
   5   4   8      309.55      331.26     11.88 o 
  -7   5   8       78.48       76.79      8.13 o 
  -6   5   8      121.78      122.36      9.41 o 
  -5   5   8       44.23       35.38      6.42 o 
  -4   5   8        0.67        0.75      2.19 o 
  -3   5   8      184.23      181.09      8.07 o 
  -2   5   8        3.05       10.10      2.56 o 
  -1   5   8      228.30      229.45      8.98 o 
   0   5   8       44.21       36.79      5.56 o 
   1   5   8      148.71      146.96     10.05 o 
   2   5   8      730.71      757.36     30.70 o 
   3   5   8       28.13       28.79      3.75 o 
   4   5   8       87.81       74.37      8.98 o 
   5   5   8        2.22        3.46      2.34 o 
  -6   6   8        3.57        1.93      3.64 o 
  -5   6   8       95.94       92.62      8.56 o 
  -4   6   8     1288.91     1221.67     38.83 o 
  -3   6   8       18.10       10.18      5.56 o 
  -2   6   8       34.55       36.89      6.42 o 
  -1   6   8        1.22        0.01      1.94 o 
   0   6   8      262.07      249.85     14.55 o 
   1   6   8      408.90      403.01     19.68 o 
   2   6   8       28.81       31.02      5.56 o 
   3   6   8       45.32       49.24      5.08 o 
   4   6   8       93.84       92.48      6.11 o 
  -5   7   8      269.70      285.57     16.26 o 
  -4   7   8      355.66      353.04     13.36 o 
  -3   7   8       10.19       11.11      3.01 o 
  -2   7   8       19.74       18.00      3.32 o 
  -1   7   8      986.17     1012.23     42.14 o 
   0   7   8      682.39      697.35     30.80 o 
   1   7   8      264.95      255.20     14.97 o 
   2   7   8        5.55        1.71      3.42 o 
   3   7   8      472.05      489.43     23.10 o 
  -4   8   8        0.77        0.45      2.67 o 
  -3   8   8      167.29      167.78      8.67 o 
  -2   8   8      284.15      317.76     33.26 o 
  -1   8   8       19.63       23.53      5.99 o 
   0   8   8       16.53       13.69      5.35 o 
   1   8   8       47.86       46.21      7.27 o 
   2   8   8      185.90      182.25     12.62 o 
  -2   9   8      195.99      181.61     14.12 o 
  -1   9   8       84.33       96.69      9.84 o 
   0   9   8       49.18       47.70      7.70 o 
   0 -12   9        4.75        5.18      3.10 o 
   1 -12   9        0.37        6.03      3.03 o 
   2 -12   9       13.32        8.13      4.92 o 
  -2 -11   9      137.27      166.00     11.98 o 
  -1 -11   9        6.27        6.51      4.17 o 
   0 -11   9      146.73      148.49      8.37 o 
   1 -11   9       61.38       64.08     11.23 o 
   2 -11   9      644.97      610.08     30.38 o 
   3 -11   9      146.48      163.86     13.69 o 
   4 -11   9       11.17       15.19      5.78 o 
  -3 -10   9       45.59       39.57      6.42 o 
  -2 -10   9        5.42        7.16      2.80 o 
  -1 -10   9       86.22       82.04      5.94 o 
   0 -10   9       17.93       20.20      3.55 o 
   1 -10   9      260.64      267.74     25.35 o 
   2 -10   9      316.18      300.33     17.97 o 
   3 -10   9       13.61       16.04      5.35 o 
   4 -10   9        7.12       10.48      4.92 o 
   5 -10   9       56.29       42.57      7.70 o 
  -4  -9   9       69.27       78.93      7.91 o 
  -3  -9   9       40.14       40.22      6.20 o 
  -2  -9   9       89.37       87.09     11.02 o 
  -1  -9   9      503.60      568.58     52.09 o 
   0  -9   9        2.19        4.76      2.89 o 
   1  -9   9      164.38      178.76      8.43 o 
   2  -9   9       38.55       37.22      6.42 o 
   3  -9   9      100.71      103.32      9.84 o 
   4  -9   9      390.91      379.05     20.75 o 
   5  -9   9       21.60       26.95      6.20 o 
   6  -9   9       13.39       19.04      5.56 o 
  -5  -8   9       82.41       95.19      8.56 o 
  -4  -8   9      299.88      347.61     17.75 o 
  -3  -8   9      239.96      217.33     12.62 o 
  -2  -8   9      146.88      156.25     10.70 o 
  -1  -8   9      138.61      139.21      7.02 o 
   0  -8   9      344.39      351.34     31.87 o 
   1  -8   9      714.73      783.10     46.21 o 
   2  -8   9       90.25       86.93      8.24 o 
   3  -8   9      308.75      284.93     16.26 o 
   4  -8   9      131.56      123.00      9.84 o 
   5  -8   9       81.44       79.79      8.13 o 
   6  -8   9       14.01       16.51      3.38 o 
  -5  -7   9        9.48        9.84      3.85 o 
  -4  -7   9       23.27       23.32      4.71 o 
  -3  -7   9      240.77      232.27      9.36 o 
  -2  -7   9      259.65      276.18     27.27 o 
  -1  -7   9       66.78       71.74      4.90 o 
   0  -7   9      171.75      174.07      6.37 o 
   1  -7   9      182.12      195.46      6.85 o 
   2  -7   9       43.28       41.30      3.26 o 
   3  -7   9      213.81      227.19      9.53 o 
   4  -7   9        7.13        7.92      2.01 o 
   5  -7   9      310.09      312.96     14.62 o 
   6  -7   9       19.64       22.74      3.64 o 
   7  -7   9       11.67       10.68      2.95 o 
  -6  -6   9       39.27       34.01      5.56 o 
  -5  -6   9        0.25        0.00      2.57 o 
  -4  -6   9        2.12        1.28      2.78 o 
  -3  -6   9      489.04      491.15     15.50 o 
  -2  -6   9      106.08      112.72      4.88 o 
  -1  -6   9      188.49      192.68     10.98 o 
   0  -6   9      267.48      258.55      9.67 o 
   1  -6   9      891.06      941.79     29.09 o 
   2  -6   9      929.48      976.69     26.90 o 
   3  -6   9        6.15        4.58      2.04 o 
   4  -6   9       18.24       25.57      3.33 o 
   5  -6   9      311.19      298.58     11.04 o 
   6  -6   9      300.89      296.56     10.97 o 
   7  -6   9       34.17       35.08      5.35 o 
  -6  -5   9        2.27        2.78      2.99 o 
  -5  -5   9       16.94       21.82      4.49 o 
  -4  -5   9      144.87      147.39      9.63 o 
  -3  -5   9        4.72        3.95      1.54 o 
  -2  -5   9       22.65       20.71      2.95 o 
  -1  -5   9      238.01      248.31     10.16 o 
   0  -5   9      267.87      277.43      9.89 o 
   1  -5   9       15.59       15.05      2.41 o 
   2  -5   9        9.15        8.49      2.16 o 
   3  -5   9      238.58      235.31      9.23 o 
   4  -5   9      297.54      299.07     10.81 o 
   5  -5   9      388.61      386.66     13.01 o 
   6  -5   9        0.47        2.14      1.97 o 
   7  -5   9       12.54       17.75      4.06 o 
  -7  -4   9        3.93        2.35      3.42 o 
  -6  -4   9      242.90      236.80     13.26 o 
  -5  -4   9      209.76      219.05     12.19 o 
  -4  -4   9      716.38      671.69     16.10 o 
  -3  -4   9      831.11      773.35     28.77 o 
  -2  -4   9      314.06      343.19     14.87 o 
  -1  -4   9     2387.43     2412.68     62.25 o 
   0  -4   9      798.89      821.31     48.56 o 
   1  -4   9      210.03      228.18      7.01 o 
   2  -4   9       28.89       25.67      4.28 o 
   3  -4   9     1688.00     1729.64     49.52 o 
   4  -4   9      456.30      460.80     14.67 o 
   5  -4   9       73.85       65.79      4.24 o 
   6  -4   9        0.42        1.87      1.82 o 
   7  -4   9      347.08      296.78     52.84 o 
  -7  -3   9        0.43        0.00      2.99 o 
  -6  -3   9       88.81       87.49      7.70 o 
  -5  -3   9      150.75      156.37      9.63 o 
  -4  -3   9      258.74      250.16      9.22 o 
  -3  -3   9       13.22       12.22      2.27 o 
  -2  -3   9       10.91       11.99      2.27 o 
  -1  -3   9       45.26       43.80      3.75 o 
   0  -3   9      442.51      443.88     13.59 o 
   1  -3   9        7.50       10.39      1.67 o 
   2  -3   9      169.34      165.00     15.83 o 
   3  -3   9      195.05      205.26      9.41 o 
   4  -3   9      169.23      172.62     17.65 o 
   5  -3   9        3.77       13.44     10.16 o 
   6  -3   9      122.49      127.71      8.34 o 
   7  -3   9        0.99        0.00      2.35 o 
  -7  -2   9      205.11      202.57     12.19 o 
  -6  -2   9       32.34       36.58      5.35 o 
  -5  -2   9        0.08        0.00      2.35 o 
  -4  -2   9      117.32      109.02      5.44 o 
  -3  -2   9      170.31      184.72      7.41 o 
  -2  -2   9      720.56      682.60     19.43 o 
  -1  -2   9        1.11        1.45      1.38 o 
   0  -2   9     1729.98     1846.94     39.52 o 
   1  -2   9      700.25      712.58     16.69 o 
   2  -2   9      327.04      348.32     11.70 o 
   3  -2   9      346.93      357.13     11.86 o 
   4  -2   9      370.13      368.91     15.40 o 
   5  -2   9      361.66      365.95     11.94 o 
   6  -2   9       73.30       79.36      6.42 o 
   7  -2   9       14.75       14.33      3.42 o 
  -7  -1   9      152.01      148.24     10.27 o 
  -6  -1   9       16.00        8.13      3.42 o 
  -5  -1   9       60.42       59.04      5.78 o 
  -4  -1   9      132.72      131.77      6.52 o 
  -3  -1   9      396.21      427.89     13.45 o 
  -2  -1   9        0.36        0.78      1.49 o 
  -1  -1   9       36.35       33.49      3.08 o 
   0  -1   9      188.92      208.64      6.59 o 
   1  -1   9     2902.76     3014.98     62.62 o 
   2  -1   9       43.81       47.34      3.85 o 
   3  -1   9       64.23       64.22      4.16 o 
   4  -1   9       19.98       19.17      2.72 o 
   5  -1   9      401.52      417.88     13.29 o 
   6  -1   9      292.38      280.44     14.12 o 
   7  -1   9        0.20        0.64      2.35 o 
  -7   0   9       14.39       14.97      4.06 o 
  -6   0   9       91.12       97.97      7.91 o 
  -5   0   9      449.83      441.51     19.68 o 
  -4   0   9      157.56      164.75      7.03 o 
  -3   0   9       97.61       92.06      4.90 o 
  -2   0   9      132.22      137.09      6.04 o 
  -1   0   9     1275.91     1293.63     34.10 o 
   0   0   9      894.27      894.43     25.65 o 
   1   0   9        0.38        0.81      2.08 o 
   2   0   9      307.45      320.92     11.26 o 
   3   0   9      539.17      551.90     16.91 o 
   4   0   9     1156.05     1160.49     31.95 o 
   5   0   9        1.59        1.97      1.89 o 
   6   0   9      112.25      129.20      8.77 o 
   7   0   9        4.70        5.56      2.99 o 
  -7   1   9        6.89        7.06      3.64 o 
  -6   1   9      216.45      211.13     12.19 o 
  -5   1   9      183.84      175.84     10.48 o 
  -4   1   9      166.77      155.55      6.87 o 
  -3   1   9        1.30        1.25      1.58 o 
  -2   1   9      176.93      181.41      8.13 o 
  -1   1   9      268.54      290.66     11.66 o 
   0   1   9      995.97     1044.25     23.63 o 
   1   1   9      156.44      168.78      9.84 o 
   2   1   9     1088.02     1074.52     59.90 o 
   3   1   9      526.54      509.22     16.15 o 
   4   1   9       19.37       16.79      2.80 o 
   5   1   9       37.64       32.07      3.47 o 
   6   1   9       41.86       50.06      5.78 o 
  -7   2   9       40.50       35.94      5.78 o 
  -6   2   9      107.34       92.84      7.70 o 
  -5   2   9       39.03       37.65      5.35 o 
  -4   2   9      238.74      216.46      8.54 o 
  -3   2   9      139.88      147.30      6.63 o 
  -2   2   9       50.93       54.59      5.03 o 
  -1   2   9      138.22      143.07      8.66 o 
   0   2   9       43.19       44.64      8.66 o 
   1   2   9      618.17      612.45     27.49 o 
   2   2   9       16.70       15.47      2.86 o 
   3   2   9       37.63       38.04      6.31 o 
   4   2   9       70.03       77.59      4.96 o 
   5   2   9      461.55      486.71     15.68 o 
   6   2   9        3.39        3.21      3.21 o 
  -7   3   9      186.13      184.61     11.98 o 
  -6   3   9       47.57       42.78      5.99 o 
  -5   3   9      140.11      138.15      6.73 o 
  -4   3   9      374.19      351.64     12.32 o 
  -3   3   9     1287.31     1249.32     33.87 o 
  -2   3   9      305.37      296.65     10.62 o 
  -1   3   9      117.06      122.08      6.00 o 
   0   3   9      204.73      216.67      9.63 o 
   1   3   9      721.06      740.82     22.70 o 
   2   3   9      139.02      153.88     12.83 o 
   3   3   9        8.69       16.10      2.98 o 
   4   3   9      415.54      411.39     19.36 o 
   5   3   9       64.30       70.74      6.10 o 
  -6   4   9       19.71       23.74      5.13 o 
  -5   4   9       24.74       22.48      3.48 o 
  -4   4   9      417.74      414.10     14.05 o 
  -3   4   9      125.68      114.57      6.27 o 
  -2   4   9      304.85      294.40     10.86 o 
  -1   4   9        2.90        4.06      2.05 o 
   0   4   9      365.75      341.40     17.75 o 
   1   4   9       25.58       28.66      5.35 o 
   2   4   9       61.25       64.24      5.29 o 
   3   4   9       11.69       14.47      3.08 o 
   4   4   9      130.28      129.78      7.00 o 
   5   4   9       58.60       58.28      5.18 o 
  -6   5   9      138.50      144.18     10.48 o 
  -5   5   9      239.54      256.13     10.58 o 
  -4   5   9       16.02       11.78      3.53 o 
  -3   5   9      401.54      387.62     13.66 o 
  -2   5   9      546.55      516.56     31.66 o 
  -1   5   9      837.30      805.44     31.45 o 
   0   5   9       57.66       54.33      7.27 o 
   1   5   9      171.11      158.51     11.12 o 
   2   5   9      129.83      143.11     10.27 o 
   3   5   9      930.41      886.95     41.93 o 
   4   5   9      118.05      129.91      7.28 o 
  -5   6   9      151.62      140.33     10.48 o 
  -4   6   9       34.94       28.68      4.05 o 
  -3   6   9       11.84       13.34      3.12 o 
  -2   6   9      189.54      208.29      9.02 o 
  -1   6   9      199.93      198.51     13.48 o 
   0   6   9      108.53      105.46      9.63 o 
   1   6   9      120.97      109.10      9.41 o 
   2   6   9      347.49      366.43     19.04 o 
   3   6   9       33.19       35.08      5.99 o 
  -4   7   9      287.97      318.88     12.79 o 
  -3   7   9      164.01      176.51     13.48 o 
  -2   7   9      142.13      138.18      7.58 o 
  -1   7   9       50.77       41.71      7.27 o 
   0   7   9      756.96      735.86     32.94 o 
   1   7   9       56.62       58.61      8.13 o 
   2   7   9        2.06        1.93      3.64 o 
  -3   8   9      160.60      172.13      9.52 o 
  -2   8   9        4.06        8.77      4.92 o 
  -1   8   9       79.80       72.30      9.41 o 
   0   8   9       35.60       32.73      6.85 o 
  -1 -11  10      112.06      110.24      7.15 o 
   0 -11  10        9.18       11.02      3.33 o 
   1 -11  10       12.52       12.31      3.39 o 
   2 -11  10       67.85       62.46      9.41 o 
   3 -11  10      150.61      164.07     13.69 o 
  -3 -10  10       61.98       83.85      8.34 o 
  -2 -10  10      287.44      293.38     14.65 o 
  -1 -10  10       40.96       40.70      6.31 o 
   0 -10  10        1.25        0.50      2.34 o 
   1 -10  10        3.28        0.07      2.31 o 
   2 -10  10      342.34      345.90     20.11 o 
   3 -10  10      337.54      358.94     20.75 o 
   4 -10  10        5.75        9.41      4.92 o 
  -4  -9  10       12.32       15.19      4.71 o 
  -3  -9  10       10.97       14.97      4.49 o 
  -2  -9  10      300.45      323.86     17.65 o 
  -1  -9  10        0.52        4.09      2.67 o 
   0  -9  10        1.89        2.99      2.27 o 
   1  -9  10        2.89        4.67      4.60 o 
   2  -9  10      119.95      102.04      9.41 o 
   3  -9  10      159.78      150.81     11.77 o 
   4  -9  10        0.32        0.00      3.21 o 
   5  -9  10      133.89      118.51     10.91 o 
  -4  -8  10      122.99      125.57     10.05 o 
  -3  -8  10      569.05      582.05     25.88 o 
  -2  -8  10       18.84       14.52      4.60 o 
  -1  -8  10      325.04      297.12     16.69 o 
   0  -8  10       34.74       39.25      4.31 o 
   1  -8  10       52.90       61.37      5.03 o 
   2  -8  10       89.05       86.99      6.12 o 
   3  -8  10      220.71      207.02     10.05 o 
   4  -8  10      126.49      133.12      7.64 o 
   5  -8  10       70.91       54.55      7.70 o 
   6  -8  10       34.29       35.72      6.42 o 
  -5  -7  10       23.01       16.04      4.49 o 
  -4  -7  10      180.70      195.52     12.19 o 
  -3  -7  10       32.66       27.01      3.70 o 
  -2  -7  10        0.37        0.00      1.97 o 
  -1  -7  10       32.19       36.20      3.30 o 
   0  -7  10       97.83       92.88      7.57 o 
   1  -7  10       14.83       17.31      2.47 o 
   2  -7  10      186.38      161.29     11.12 o 
   3  -7  10        1.98       10.91      4.06 o 
   4  -7  10      380.87      341.40     12.71 o 
   5  -7  10       27.57       30.04      3.21 o 
   6  -7  10       13.02       16.54      2.67 o 
  -5  -6  10       16.83       16.26      4.28 o 
  -4  -6  10       85.52       80.22      7.49 o 
  -3  -6  10       45.56       41.65      4.14 o 
  -2  -6  10      886.90      813.31     24.05 o 
  -1  -6  10      153.00      172.12      8.24 o 
   0  -6  10      203.35      206.66      9.41 o 
   1  -6  10      190.82      208.32     11.55 o 
   2  -6  10       91.90      101.82      8.56 o 
   3  -6  10      217.12      210.92     12.62 o 
   4  -6  10        0.57        0.17      1.82 o 
   5  -6  10       43.72       45.73      4.46 o 
   6  -6  10       47.58       46.02      7.81 o 
  -6  -5  10       23.41       24.60      5.13 o 
  -5  -5  10       41.64       51.13      6.42 o 
  -4  -5  10        7.34        8.77      3.42 o 
  -3  -5  10      422.05      411.29     15.36 o 
  -2  -5  10     1150.74     1096.42     39.04 o 
  -1  -5  10      605.64      580.65     48.45 o 
   0  -5  10      337.61      333.28     16.90 o 
   1  -5  10      458.43      476.43     30.91 o 
   2  -5  10      529.77      498.20     22.67 o 
   3  -5  10      434.59      455.25     15.20 o 
   4  -5  10       58.90       59.63      4.61 o 
   5  -5  10       23.97       25.97      3.32 o 
   6  -5  10      181.30      192.56      8.17 o 
  -6  -4  10        0.07       10.70      4.06 o 
  -5  -4  10       67.66       68.88      6.63 o 
  -4  -4  10      105.15      115.92      6.05 o 
  -3  -4  10      300.81      280.52     10.35 o 
  -2  -4  10       14.72       14.71      2.99 o 
  -1  -4  10       67.24       68.88      4.60 o 
   0  -4  10      365.21      376.03     16.04 o 
   1  -4  10        2.46        3.92      1.85 o 
   2  -4  10      103.72      115.36     10.37 o 
   3  -4  10        0.24        0.73      1.73 o 
   4  -4  10      461.09      473.54     15.34 o 
   5  -4  10        4.52        2.67      1.89 o 
   6  -4  10        5.73        9.63      2.42 o 
  -6  -3  10       17.56       22.46      4.71 o 
  -5  -3  10       91.45      111.02      8.34 o 
  -4  -3  10      328.44      316.54     11.18 o 
  -3  -3  10      216.89      216.80      8.61 o 
  -2  -3  10      130.88      144.44      6.55 o 
  -1  -3  10      478.19      500.55     22.67 o 
   0  -3  10      889.59      913.91     54.44 o 
   1  -3  10     1176.75     1188.73     52.84 o 
   2  -3  10      632.69      680.35     20.61 o 
   3  -3  10      997.67     1013.03     41.93 o 
   4  -3  10      382.21      367.57     13.90 o 
   5  -3  10      122.57      127.08      6.20 o 
   6  -3  10        4.04        4.92      2.99 o 
  -6  -2  10        4.25        2.35      2.99 o 
  -5  -2  10      133.12      152.31      9.84 o 
  -4  -2  10       20.25       23.31      3.18 o 
  -3  -2  10      117.76      111.10      5.74 o 
  -2  -2  10        3.96        4.17      1.97 o 
  -1  -2  10       92.36       90.00      4.98 o 
   0  -2  10        5.34        5.51      1.85 o 
   1  -2  10      367.59      391.88     11.25 o 
   2  -2  10      211.10      218.80      8.76 o 
   3  -2  10      156.64      157.80      7.09 o 
   4  -2  10       29.57       26.93      3.23 o 
   5  -2  10       67.00       73.10      4.68 o 
   6  -2  10        9.45        9.41      3.42 o 
  -7  -1  10       67.25       79.58      7.70 o 
  -6  -1  10       44.54       62.25      6.42 o 
  -5  -1  10        7.45       13.05      3.85 o 
  -4  -1  10       35.36       38.86      3.93 o 
  -3  -1  10      487.35      487.07     15.20 o 
  -2  -1  10      916.54      933.99     25.93 o 
  -1  -1  10        1.10        0.56      1.49 o 
   0  -1  10      163.26      169.92     13.58 o 
   1  -1  10      317.22      332.74     16.79 o 
   2  -1  10      905.97      944.27     34.01 o 
   3  -1  10      541.34      561.78     17.60 o 
   4  -1  10      463.60      455.20     19.79 o 
   5  -1  10      210.42      219.91      8.69 o 
   6  -1  10      251.42      257.12     13.90 o 
  -7   0  10        0.77        0.43      2.99 o 
  -6   0  10        0.41        0.64      2.99 o 
  -5   0  10        3.69        1.50      2.78 o 
  -4   0  10      853.82      762.34     27.27 o 
  -3   0  10       72.77       77.83      4.83 o 
  -2   0  10       29.52       30.78      3.32 o 
  -1   0  10        3.12       15.19      3.85 o 
   0   0  10      268.85      271.34     10.80 o 
   1   0  10      229.19      253.89     10.04 o 
   2   0  10      831.97      874.67     29.09 o 
   3   0  10      208.41      228.40     14.55 o 
   4   0  10       13.12       11.01      2.64 o 
   5   0  10      436.64      416.52     13.96 o 
   6   0  10        4.74        0.86      2.99 o 
  -6   1  10       16.89       16.90      4.28 o 
  -5   1  10      415.68      425.04     19.68 o 
  -4   1  10      235.88      216.68     10.27 o 
  -3   1  10      269.28      240.33      9.14 o 
  -2   1  10        5.52        4.82      1.95 o 
  -1   1  10     1744.80     1742.35     48.67 o 
   0   1  10      445.61      451.84     14.09 o 
   1   1  10      347.62      351.86     29.52 o 
   2   1  10      180.21      182.94      9.20 o 
   3   1  10      462.75      433.78     30.70 o 
   4   1  10      326.41      326.38     20.21 o 
   5   1  10       19.96       23.38      3.47 o 
   6   1  10        1.54        2.35      3.42 o 
  -6   2  10        2.94        4.71      3.42 o 
  -5   2  10      183.91      175.41     11.12 o 
  -4   2  10      222.37      215.85      8.82 o 
  -3   2  10      145.21      154.87      7.17 o 
  -2   2  10      148.29      156.68      7.22 o 
  -1   2  10       65.17       72.66      4.75 o 
   0   2  10      269.52      274.81     17.33 o 
   1   2  10        9.51       13.90      4.06 o 
   2   2  10       32.27       30.05      3.85 o 
   3   2  10        4.11        5.62      2.41 o 
   4   2  10      147.34      151.37      7.54 o 
   5   2  10       91.69       90.56      7.70 o 
  -6   3  10        9.84        8.56      3.85 o 
  -5   3  10        1.78        2.57      3.21 o 
  -4   3  10      115.94      115.88      8.66 o 
  -3   3  10      116.79      122.87      6.46 o 
  -2   3  10      444.52      425.95     14.18 o 
  -1   3  10       35.42       38.05      3.99 o 
   0   3  10     1314.86     1279.84     50.06 o 
   1   3  10      643.98      607.51     26.74 o 
   2   3  10       64.18       73.74      6.63 o 
   3   3  10      270.70      255.97     20.43 o 
   4   3  10       59.84       67.56      5.36 o 
   5   3  10      349.50      342.78     12.97 o 
  -6   4  10       11.59        8.77      4.28 o 
  -5   4  10        3.03        7.27      3.85 o 
  -4   4  10      248.79      237.07      9.89 o 
  -3   4  10      464.28      463.67     15.52 o 
  -2   4  10      187.82      190.78      8.43 o 
  -1   4  10       63.53       62.38      4.93 o 
   0   4  10      333.42      289.42     16.04 o 
   1   4  10      647.34      653.50     28.88 o 
   2   4  10      525.77      497.13     23.32 o 
   3   4  10        0.85        1.89      2.57 o 
   4   4  10        9.90        8.88      3.13 o 
  -5   5  10      158.31      155.94     11.12 o 
  -4   5  10        1.73        1.04      2.99 o 
  -3   5  10       24.88       23.86      5.13 o 
  -2   5  10        7.54        9.68      2.99 o 
  -1   5  10       28.04       23.74      5.56 o 
   0   5  10      293.79      315.09     17.54 o 
   1   5  10        2.28        1.07      3.42 o 
   2   5  10        5.47        5.56      4.06 o 
   3   5  10        4.90        0.00      3.64 o 
  -4   6  10        9.35       11.53      3.29 o 
  -3   6  10      108.57      114.63      7.07 o 
  -2   6  10      245.95      230.39      9.90 o 
  -1   6  10      702.25      692.22     31.66 o 
   0   6  10      216.83      219.05     14.33 o 
   1   6  10       44.58       38.08      6.85 o 
   2   6  10      150.31      143.75     11.34 o 
  -3   7  10       79.01       85.45      6.36 o 
  -2   7  10       40.73       40.43      7.70 o 
  -1   7  10      101.00       91.34     10.70 o 
   0   7  10       14.83       12.19      5.13 o 
   1 -11  11      133.55      136.26     12.19 o 
  -2 -10  11       81.44       80.42      9.84 o 
  -1 -10  11        8.87       10.30      3.25 o 
   0 -10  11       15.73       17.53      3.70 o 
   1 -10  11        0.40        0.00      3.42 o 
   2 -10  11        0.47        4.92      4.28 o 
   3 -10  11       30.57       29.31      6.85 o 
  -3  -9  11       11.03       14.97      4.71 o 
  -2  -9  11       82.60       79.24     12.51 o 
  -1  -9  11       60.97       62.14      8.66 o 
   0  -9  11      146.89      152.67     14.65 o 
   1  -9  11        9.91        7.70      4.06 o 
   2  -9  11      113.53       99.68      9.84 o 
   3  -9  11       19.23       21.82      5.56 o 
   4  -9  11       41.78       26.10      5.99 o 
  -4  -8  11        0.13        0.86      3.42 o 
  -3  -8  11      155.17      163.43     11.12 o 
  -2  -8  11       62.80       62.61      5.27 o 
  -1  -8  11       25.54       23.62      6.20 o 
   0  -8  11       96.27       95.86      5.30 o 
   1  -8  11      101.81      101.93      9.35 o 
   2  -8  11      103.61       99.26      6.50 o 
   3  -8  11       81.22       69.29      6.18 o 
   4  -8  11       92.51       82.57      6.12 o 
   5  -8  11       10.79       10.89      3.17 o 
  -4  -7  11      242.29      250.06     14.33 o 
  -3  -7  11      379.97      386.57     13.75 o 
  -2  -7  11        0.85        1.74      1.77 o 
  -1  -7  11      127.33      117.76      5.67 o 
   0  -7  11      527.12      526.30     30.67 o 
   1  -7  11     1313.37     1376.51    120.00 o 
   2  -7  11      128.76      134.98     10.48 o 
   3  -7  11        3.80        6.85      3.85 o 
   4  -7  11       45.39       35.51      6.20 o 
   5  -7  11      197.74      173.48     12.19 o 
  -5  -6  11        6.41        9.84      4.06 o 
  -4  -6  11       10.72       20.32      4.92 o 
  -3  -6  11       53.68       57.11      4.17 o 
  -2  -6  11        3.22        3.53      1.88 o 
  -1  -6  11       11.41       16.51      2.95 o 
   0  -6  11      171.64      179.90     18.72 o 
   1  -6  11       13.91       15.93      2.86 o 
   2  -6  11      294.29      271.03     15.40 o 
   3  -6  11        3.25        2.99      3.21 o 
   4  -6  11      185.10      159.79     11.12 o 
   5  -6  11        1.40        2.11      2.25 o 
   6  -6  11        6.07        5.19      2.89 o 
  -5  -5  11        3.49        4.06      3.42 o 
  -4  -5  11       90.46       88.99      7.91 o 
  -3  -5  11       41.49       47.39      4.46 o 
  -2  -5  11      423.18      424.42     18.72 o 
  -1  -5  11       34.39       39.09      3.92 o 
   0  -5  11        2.69        0.30      1.73 o 
   1  -5  11        6.08        8.13      3.42 o 
   2  -5  11      460.19      457.34     21.61 o 
   3  -5  11      464.40      410.28     20.11 o 
   4  -5  11        0.64        0.53      1.97 o 
   5  -5  11       29.60       25.06      3.55 o 
   6  -5  11      147.71      148.28      9.84 o 
  -6  -4  11       22.72       20.96      5.13 o 
  -5  -4  11       76.36       88.13      7.70 o 
  -4  -4  11       12.93       14.03      2.87 o 
  -3  -4  11      273.96      255.67     11.77 o 
  -2  -4  11       99.40      111.47      8.56 o 
  -1  -4  11      300.60      303.39     19.04 o 
   0  -4  11      220.55      239.85     14.33 o 
   1  -4  11      313.00      311.46     16.47 o 
   2  -4  11      177.72      169.85     11.12 o 
   3  -4  11      775.95      790.95     36.04 o 
   4  -4  11       42.84       52.56      4.54 o 
   5  -4  11      435.29      423.95     15.62 o 
   6  -4  11        1.14        1.87      2.04 o 
  -6  -3  11        0.78        3.21      3.21 o 
  -5  -3  11        2.97        5.35      3.21 o 
  -4  -3  11       83.73       75.59      5.14 o 
  -3  -3  11      296.45      289.75     10.80 o 
  -2  -3  11       32.89       31.66      6.10 o 
  -1  -3  11      430.82      417.22     19.68 o 
   0  -3  11      306.69      329.17     27.38 o 
   1  -3  11       28.21       28.02      5.13 o 
   2  -3  11        6.32        5.78      3.21 o 
   3  -3  11       41.77       38.22      5.13 o 
   4  -3  11      469.89      466.18     21.71 o 
   5  -3  11       39.87       41.34      4.23 o 
   6  -3  11        5.31        8.34      3.64 o 
  -6  -2  11        1.86        1.71      3.21 o 
  -5  -2  11        0.86        1.50      2.99 o 
  -4  -2  11      330.88      333.72     18.61 o 
  -3  -2  11      144.95      150.15     10.91 o 
  -2  -2  11       64.25       57.96      4.51 o 
  -1  -2  11       24.18       22.79      3.01 o 
   0  -2  11     1300.76     1395.76    122.89 o 
   1  -2  11       10.00       13.48      4.06 o 
   2  -2  11      185.95      189.71     11.23 o 
   3  -2  11       62.74       67.05      4.91 o 
   4  -2  11      748.98      760.24     22.87 o 
   5  -2  11      446.98      447.44     23.32 o 
   6  -2  11        6.21        5.35      3.42 o 
  -6  -1  11        6.06        7.06      3.85 o 
  -5  -1  11       57.42       53.48      6.42 o 
  -4  -1  11        4.91        3.40      2.19 o 
  -3  -1  11       11.50        7.91      2.42 o 
  -2  -1  11      443.87      412.92     14.44 o 
  -1  -1  11      582.26      566.10     23.53 o 
   0  -1  11       98.16       91.80     11.77 o 
   1  -1  11       16.17       12.41      3.64 o 
   2  -1  11      155.90      158.31     18.40 o 
   3  -1  11      498.69      515.93     34.87 o 
   4  -1  11      328.48      316.16     11.70 o 
   5  -1  11        3.42        4.71      2.49 o 
  -6   0  11       68.77       88.13      8.13 o 
  -5   0  11       63.67       60.54      6.63 o 
  -4   0  11       14.85       12.94      2.80 o 
  -3   0  11      233.62      249.45      9.67 o 
  -2   0  11      523.71      519.31     23.64 o 
  -1   0  11      366.10      348.99     31.55 o 
   0   0  11       21.30       17.83      2.83 o 
   1   0  11       98.00      104.18      8.56 o 
   2   0  11      885.80      921.98     55.08 o 
   3   0  11      265.09      270.19     25.03 o 
   4   0  11       43.45       40.90      4.39 o 
   5   0  11       18.03       20.92      3.40 o 
  -6   1  11       35.72       31.87      5.56 o 
  -5   1  11        0.03        0.00      2.99 o 
  -4   1  11        2.38        1.34      2.10 o 
  -3   1  11       43.64       40.10      4.05 o 
  -2   1  11       62.38       65.67      4.60 o 
  -1   1  11        2.92        3.94      2.10 o 
   0   1  11      471.35      421.19     20.54 o 
   1   1  11       42.64       38.50      6.20 o 
   2   1  11       86.51       75.94      7.70 o 
   3   1  11        6.17        9.03      3.64 o 
   4   1  11      196.78      196.20     16.69 o 
   5   1  11      115.62      115.15      6.70 o 
  -5   2  11       37.82       53.69      6.63 o 
  -4   2  11      182.93      169.88      8.01 o 
  -3   2  11      502.76      490.50     23.10 o 
  -2   2  11        0.73        3.05      2.10 o 
  -1   2  11      596.17      629.49     23.32 o 
   0   2  11      608.50      583.98     26.53 o 
   1   2  11       95.96       96.26      8.77 o 
   2   2  11        0.98        2.99      3.42 o 
   3   2  11      690.87      712.16     66.63 o 
   4   2  11      149.17      135.78      8.98 o 
  -5   3  11      210.82      201.93     12.62 o 
  -4   3  11      208.88      226.38      9.58 o 
  -3   3  11       17.69       18.09      3.32 o 
  -2   3  11        0.90        2.51      2.31 o 
  -1   3  11      373.89      341.62     18.40 o 
   0   3  11      139.01      145.67     11.12 o 
   1   3  11       19.49       19.68      5.13 o 
   2   3  11       10.53       11.55      4.49 o 
   3   3  11        1.66        3.64      3.42 o 
   4   3  11      258.81      270.79     18.50 o 
  -5   4  11        0.69        0.00      3.21 o 
  -4   4  11       10.83        6.57      2.80 o 
  -3   4  11       36.84       33.11      4.23 o 
  -2   4  11      267.84      273.32     24.07 o 
  -1   4  11       48.91       53.69      7.70 o 
   0   4  11      173.87      165.57     12.19 o 
   1   4  11       56.14       58.40      7.91 o 
   2   4  11      469.88      438.52     22.03 o 
   3   4  11      158.31      163.21     11.98 o 
  -4   5  11        1.27        0.74      2.62 o 
  -3   5  11      174.32      193.97      9.02 o 
  -2   5  11      120.45      127.78      7.13 o 
  -1   5  11       44.88       46.42      7.49 o 
   0   5  11        3.17        2.35      3.64 o 
   1   5  11      482.00      431.89     22.46 o 
   2   5  11      161.25      178.62     13.05 o 
  -2   6  11       48.10       43.85      7.91 o 
  -1   6  11      122.03      106.96     10.27 o 
   0   6  11       70.07       57.76      8.56 o 
   0 -10  12       15.43       17.08      3.78 o 
   1 -10  12       45.61       42.35      7.91 o 
  -2  -9  12        9.56       13.80      3.38 o 
  -1  -9  12       30.94       42.17      4.93 o 
   0  -9  12       18.14       19.77      3.70 o 
   1  -9  12       35.46       28.02      6.20 o 
   2  -9  12      128.37      103.11     10.27 o 
   3  -9  12      318.75      283.43     17.54 o 
  -3  -8  12        5.29        8.34      4.28 o 
  -2  -8  12       23.13       27.30      6.63 o 
  -1  -8  12      178.09      213.65     22.57 o 
   0  -8  12      164.51      180.46     13.70 o 
   1  -8  12       43.58       34.74      4.68 o 
   2  -8  12       25.38       25.95      4.24 o 
   3  -8  12      344.57      303.28     12.62 o 
   4  -8  12      203.00      185.13      9.45 o 
  -3  -7  12       42.61       40.95      4.81 o 
  -2  -7  12      158.95      162.46      8.80 o 
  -1  -7  12        5.23        3.31      2.14 o 
   0  -7  12       60.70       60.75     11.66 o 
   1  -7  12        1.96        8.34      4.06 o 
   2  -7  12      244.82      250.71     15.62 o 
   3  -7  12       36.94       27.38      5.99 o 
   4  -7  12       23.43       28.45      5.99 o 
  -4  -6  12       64.16       76.15      7.91 o 
  -3  -6  12      231.15      233.97     12.19 o 
  -2  -6  12      117.42      110.69      6.57 o 
  -1  -6  12       42.24       48.53      4.75 o 
   0  -6  12       57.48       75.35      5.36 o 
   1  -6  12      119.84      124.92     10.27 o 
   2  -6  12      236.61      219.05     13.90 o 
   3  -6  12       40.07       37.65      6.42 o 
   4  -6  12        2.83        0.21      2.78 o 
   5  -6  12      418.69      398.09     20.32 o 
  -4  -5  12       31.71       30.59      5.78 o 
  -3  -5  12       79.30       84.95      5.66 o 
  -2  -5  12      114.85      118.75     11.12 o 
  -1  -5  12       22.48       22.03      3.33 o 
   0  -5  12       34.74       34.30      3.90 o 
   1  -5  12       26.16       28.45      5.56 o 
   2  -5  12      246.69      221.19     13.69 o 
   3  -5  12       19.03       17.11      4.71 o 
   4  -5  12       38.99       34.44      5.99 o 
   5  -5  12        2.45        2.99      2.49 o 
  -5  -4  12      117.94      134.98     10.05 o 
  -4  -4  12       73.34       68.88      7.27 o 
  -3  -4  12        5.15        4.49      2.41 o 
  -2  -4  12      273.32      276.92     10.71 o 
  -1  -4  12      176.64      194.72     20.64 o 
   0  -4  12      250.59      295.80     35.51 o 
   1  -4  12       72.60       75.08      7.70 o 
   2  -4  12      630.84      640.24     28.45 o 
   3  -4  12      176.20      168.35     11.55 o 
   4  -4  12      201.08      222.29      9.84 o 
   5  -4  12        0.69        0.89      2.19 o 
  -5  -3  12       73.75       86.85      7.91 o 
  -4  -3  12        1.31        0.00      1.89 o 
  -3  -3  12        2.08        4.93      3.21 o 
  -2  -3  12      193.00      198.11     12.30 o 
  -1  -3  12      374.36      417.08     34.12 o 
   0  -3  12      286.92      292.69     30.27 o 
   1  -3  12        1.63        0.00      2.78 o 
   2  -3  12      135.95      128.35      9.84 o 
   3  -3  12      321.45      313.17     16.69 o 
   4  -3  12       95.66       93.03     11.55 o 
   5  -3  12       62.30       59.89      5.78 o 
  -5  -2  12       14.88       17.33      4.49 o 
  -4  -2  12       43.93       48.69      4.61 o 
  -3  -2  12      457.10      449.68     29.20 o 
  -2  -2  12      178.95      174.41     10.59 o 
  -1  -2  12      108.24      100.95     13.26 o 
   0  -2  12      191.25      180.54     11.77 o 
   1  -2  12      138.41      133.91      9.84 o 
   2  -2  12      184.37      173.70     11.55 o 
   3  -2  12       66.64       80.22      7.70 o 
   4  -2  12        8.17       10.38      4.71 o 
   5  -2  12       30.56       33.77      4.08 o 
  -5  -1  12       76.89       81.07      7.70 o 
  -4  -1  12      126.76      146.36     10.80 o 
  -3  -1  12      226.39      207.81     14.23 o 
  -2  -1  12      274.28      269.31     20.00 o 
  -1  -1  12       11.13       15.53      2.95 o 
   0  -1  12       38.49       33.58      5.56 o 
   1  -1  12      437.09      404.08     19.89 o 
   2  -1  12      120.28      127.71      9.84 o 
   3  -1  12      169.72      151.24     10.48 o 
   4  -1  12      143.76      147.14      7.61 o 
   5  -1  12       82.43       81.53      7.17 o 
  -5   0  12        5.35        6.63      3.64 o 
  -4   0  12       14.40        6.23      2.67 o 
  -3   0  12       26.64       18.34      3.13 o 
  -2   0  12      219.34      208.55      8.76 o 
  -1   0  12      224.26      231.40     13.48 o 
   0   0  12        9.41       10.48      3.85 o 
   1   0  12        6.66        0.21      3.21 o 
   2   0  12      162.49      145.25     10.48 o 
   3   0  12      212.69      216.27     13.26 o 
   4   0  12       72.00       74.53      5.67 o 
  -5   1  12       36.98       60.75      6.63 o 
  -4   1  12       48.13       49.32      4.83 o 
  -3   1  12       86.75       91.69      5.66 o 
  -2   1  12      201.87      215.49     10.80 o 
  -1   1  12      491.42      512.17     30.38 o 
   0   1  12      119.83      102.68      8.77 o 
   1   1  12      179.99      180.97     12.41 o 
   2   1  12      302.67      314.88     17.33 o 
   3   1  12      166.38      153.80     11.34 o 
   4   1  12      194.55      207.59      9.87 o 
  -4   2  12        2.00        1.95      2.34 o 
  -3   2  12      123.55      120.05      6.57 o 
  -2   2  12      295.23      315.17     28.34 o 
  -1   2  12       43.63       41.93      6.63 o 
   0   2  12      174.54      155.73     11.55 o 
   1   2  12        1.52        0.00      3.42 o 
   2   2  12      120.29      117.44     10.05 o 
   3   2  12        8.14        6.85      4.49 o 
  -4   3  12      218.91      212.66      9.43 o 
  -3   3  12      236.26      254.80     22.25 o 
  -2   3  12        8.10       29.52      6.20 o 
  -1   3  12      149.69      154.44     11.77 o 
   0   3  12      169.92      165.78     12.41 o 
   1   3  12      734.76      726.66     32.51 o 
   2   3  12       46.43       46.85      7.49 o 
  -3   4  12       12.18        9.88      3.10 o 
  -2   4  12       11.06        7.49      4.49 o 
  -1   4  12      159.88      156.80     12.41 o 
   0   4  12       31.10       37.65      6.85 o 
   1   4  12        9.42       13.48      5.35 o 
  -1  -8  13       15.10       15.56      2.84 o 
   0  -8  13      342.41      318.49     16.15 o 
   1  -8  13      113.45      119.37      7.64 o 
   2  -8  13        1.35        1.18      2.42 o 
  -2  -7  13        0.70        0.00      1.81 o 
  -1  -7  13      284.73      294.74     26.51 o 
   0  -7  13       22.28       19.25      5.56 o 
   1  -7  13       51.01       34.87      6.63 o 
   2  -7  13       27.77       32.94      6.42 o 
   3  -7  13       31.12       30.80      6.42 o 
  -3  -6  13       61.26       60.79      4.60 o 
  -2  -6  13       42.27       42.02      4.68 o 
  -1  -6  13        1.18        1.72      2.41 o 
   0  -6  13        6.12        6.85      3.85 o 
   1  -6  13       60.23       57.54      7.91 o 
   2  -6  13      171.26      148.88     11.55 o 
   3  -6  13        0.75        4.49      3.64 o 
   4  -6  13        2.79        5.56      3.64 o 
  -3  -5  13      103.90      114.01      6.80 o 
  -2  -5  13      218.85      228.97     27.70 o 
  -1  -5  13      281.86      282.59     31.87 o 
   0  -5  13       81.04       60.11      8.13 o 
   1  -5  13      163.55      164.50     11.98 o 
   2  -5  13      158.50      142.89     10.91 o 
   3  -5  13      175.59      169.63     12.19 o 
   4  -5  13       65.24       64.39      8.13 o 
  -4  -4  13        9.26       13.90      4.71 o 
  -3  -4  13       57.47       60.08      5.13 o 
  -2  -4  13       31.45       24.81      3.77 o 
  -1  -4  13       33.23       36.25      5.78 o 
   0  -4  13       35.97       26.31      5.56 o 
   1  -4  13      111.15      111.66      9.63 o 
   2  -4  13        0.84        5.56      3.85 o 
   3  -4  13      128.13      138.40     10.70 o 
   4  -4  13        0.72        7.06      4.06 o 
  -4  -3  13       48.61       53.97      5.14 o 
  -3  -3  13       44.86       44.19      4.92 o 
  -2  -3  13       31.96       40.60      4.39 o 
  -1  -3  13      747.74      765.72     79.68 o 
   0  -3  13      132.88      134.34     10.48 o 
   1  -3  13        7.61        4.71      3.64 o 
   2  -3  13      178.24      169.42     11.77 o 
   3  -3  13      169.79      156.16     11.34 o 
   4  -3  13      172.90      171.56     11.77 o 
  -4  -2  13        2.11        3.01      2.49 o 
  -3  -2  13        2.99        0.71      2.25 o 
  -2  -2  13      299.29      301.76     33.05 o 
  -1  -2  13       14.60       14.14      3.10 o 
   0  -2  13       32.30       36.37      6.42 o 
   1  -2  13       69.67       70.16      7.49 o 
   2  -2  13       57.39       56.26      7.49 o 
   3  -2  13      183.91      187.39     12.41 o 
   4  -2  13        3.09        2.57      3.42 o 
  -4  -1  13       85.34       95.47      6.74 o 
  -3  -1  13      213.31      229.77     17.54 o 
  -2  -1  13      129.06      131.62     11.77 o 
  -1  -1  13       28.09       34.23      6.20 o 
   0  -1  13        8.53       11.12      4.28 o 
   1  -1  13      633.77      590.83     26.95 o 
   2  -1  13      181.73      167.71     11.77 o 
   3  -1  13        2.68        4.06      3.64 o 
  -4   0  13       31.71       33.13      4.49 o 
  -3   0  13       48.63       55.00      5.08 o 
  -2   0  13      131.26      156.48     14.97 o 
  -1   0  13        3.61        4.28      3.64 o 
   0   0  13      113.70      102.46      9.20 o 
   1   0  13       52.94       54.55      7.49 o 
   2   0  13      161.74      166.42     11.98 o 
   3   0  13        0.75        0.64      3.64 o 
  -3   1  13        0.13        0.21      2.27 o 
  -2   1  13      141.47      137.37     12.62 o 
  -1   1  13      229.68      220.12     14.12 o 
   0   1  13       95.09      103.96      9.63 o 
   1   1  13       11.50       10.05      4.49 o 
   2   1  13      368.63      360.87     19.47 o 
  -3   2  13        1.82        0.00      2.27 o 
  -2   2  13      114.50      106.53      9.84 o 
  -1   2  13      183.37      195.09     13.69 o 
   0   2  13       95.65      100.11      9.63 o 
   1   2  13        0.50        0.86      3.85 o 
   2   2  13        3.12        1.71      3.85 o 
  -2   3  13       44.25       42.35      7.27 o 
  -1   3  13       33.42       29.73      6.42 o 
   0   3  13       23.38       17.97      5.56 o 
  -1  -6  14        5.92        8.28      2.95 o 
   0  -6  14       52.51       40.64      7.27 o 
   1  -6  14      104.72       99.04      9.63 o 
   2  -6  14        0.30        3.42      3.64 o 
  -2  -5  14        1.98        3.34      2.64 o 
  -1  -5  14       58.95       55.83      7.91 o 
   0  -5  14       64.12       57.97      8.13 o 
   1  -5  14      184.86      171.56     12.83 o 
   2  -5  14      167.30      151.02     11.98 o 
  -2  -4  14      439.51      487.91     54.44 o 
  -1  -4  14        5.13        9.20      4.28 o 
   0  -4  14        3.29        3.42      3.42 o 
   1  -4  14      195.16      180.11     13.05 o 
   2  -4  14      347.92      342.47     19.25 o 
  -2  -3  14       11.23        5.56      2.87 o 
  -1  -3  14        3.60        5.56      4.06 o 
   0  -3  14       10.86        6.20      4.06 o 
   1  -3  14      198.91      189.74     13.26 o 
   2  -3  14        1.77        0.00      2.99 o 
  -2  -2  14       35.03       33.39      4.39 o 
  -1  -2  14        1.40        4.28      3.85 o 
   0  -2  14      245.05      235.95     14.76 o 
   1  -2  14        6.11        7.49      4.06 o 
   2  -2  14        0.97        1.28      3.85 o 
  -2  -1  14       17.00       21.96      3.63 o 
  -1  -1  14        4.83        5.35      4.06 o 
   0  -1  14      102.42      106.31      9.84 o 
   1  -1  14        0.13        0.00      2.99 o 
   2  -1  14      242.38      231.45     14.76 o 
  -2   0  14      147.58      127.28     10.70 o 
  -1   0  14      259.55      255.63     15.83 o 
   0   0  14        4.92        8.34      4.28 o 
   1   0  14      414.09      397.23     20.75 o 
                                                 
